# Supplementary material for: A whole-genome assay identifies four principal gene functions that confer tolerance of meropenem stress upon Escherichia coli
Source: Front Antibiot. 2022 Sep 16;1:957942. doi: 10.3389/frabi.2022.957942 (PMC11731830; doi:10.3389/frabi.2022.957942)
Supplement: Supplementary file 1 [file Table_1.xlsx]

## Sheet: Sheet1
Supplemetary Table 1: Summary of log2 fold change (log2FC) in abundance and log2 counts per million (log2CPM) of transposon insertions within genes at every concentration of meropenem tested, with q<0.01. Gene names appended with "_5prime" or "_3prime" indicate transposon insertions within the 198 bp immediately before or after the gene, respectively. #N/A = corresponding q>0.01.
	Locus	log2FC_2MIC	log2FC_1MIC	log2FC_0.5MIC	log2FC_0.25MIC	log2CPM_2MIC	log2CPM_1MIC	log2FC_0.5MIC	log2FC_0.25MIC	q_2MIC	q_1MIC	q_0.5MIC	q_0.25MIC
	dut__5prime	-2.42573	-11.1468	-4.61067	-5.41153	2.85161	2.56379	2.68943	2.60832	0.0440969	1.32074e-10	3.43373e-06	0.000155494
	mrdA	#N/A	-10.1207	#N/A	-3.02226	#N/A	1.55939	#N/A	1.72584	#N/A	4.33202e-08	#N/A	0.181072
	mrdB__5prime	#N/A	-10.1207	#N/A	-3.02226	#N/A	1.55939	#N/A	1.72584	#N/A	4.33935e-08	#N/A	0.181072
	pal__5prime	#N/A	-9.90128	#N/A	#N/A	#N/A	1.34692	#N/A	#N/A	#N/A	1.10924e-07	#N/A	#N/A
	dfp	-2.47654	-6.20328	-4.88803	-5.69145	3.11824	2.85664	2.95207	2.87872	0.0224077	4.08305e-06	5.95712e-07	3.72533e-05
	ftsW	3.83354	3.84526	#N/A	1.53745	4.35529	4.67669	#N/A	2.71019	3.99695e-07	5.71483e-10	#N/A	0.370186
	lpp	5.01742	3.3356	#N/A	0.965605	5.85232	4.36972	#N/A	2.48851	3.99371e-17	3.69e-06	#N/A	0.714739
	ftsL	4.15969	3.20176	#N/A	0.778219	5.52288	4.7067	#N/A	2.80644	1.8062e-28	1.2824e-10	#N/A	0.741772
	fimA__5prime	-5.01455	-4.99095	-3.98841	-3.87641	7.53248	7.50224	7.60325	7.57271	1.54382e-74	1.10604e-102	4.88278e-75	1.12473e-44
	yehD__5prime	#N/A	-4.89638	-3.70312	-3.98953	#N/A	2.25004	2.31852	2.29371	#N/A	0.00224358	0.00113758	0.0355946
	tolA	#N/A	-5.02282	#N/A	-3.75753	#N/A	3.5221	#N/A	3.59605	#N/A	1.91835e-05	#N/A	0.00198187
	smpB	3.0157	4.33188	3.28815	3.26538	4.52489	5.83563	4.85079	4.84621	0.00921346	9.06854e-10	0.00116776	0.000164956
	tolQ	#N/A	-4.32314	-3.20885	-1.81107	#N/A	2.02932	2.06133	2.31673	#N/A	0.000385281	0.0729015	0.232588
	yibQ__5prime	-3.20356	-4.2362	-3.30564	-2.51794	3.01689	2.97861	3.05981	3.14311	0.00100766	6.45502e-05	0.00066808	0.0256443
	frmR__5prime	#N/A	-4.17009	#N/A	-5.43411	#N/A	1.71035	#N/A	1.67883	#N/A	0.0138936	#N/A	8.30814e-05
	mnmA	3.37727	4.82197	2.74469	2.84024	3.41384	4.77922	2.907	2.96753	0.000344804	1.50916e-14	0.0250414	0.0271836
	hupB	2.57537	3.30803	2.40711	2.20162	5.37927	6.11801	5.26587	5.17082	7.35324e-09	2.181e-23	1.61383e-07	6.8579e-07
	ftsY__3prime	-3.07339	-3.86953	-4.1227	-2.50298	4.0883	4.02721	4.0379	4.18218	7.00432e-05	1.33071e-07	6.84179e-08	0.000483923
	ispF__5prime	-2.20686	-3.85885	-3.42699	-3.15724	4.71442	4.52224	4.59361	4.59377	2.96182e-05	1.95048e-12	1.70215e-09	9.5228e-06
	proQ	0.152382	1.5575	2.32986	2.33494	4.61975	5.53216	6.16818	6.15277	0.944607	0.00229587	1.48735e-10	1.07559e-10
	dnaG	-10.233	-3.58378	-3.40299	-3.319	2.49401	2.58674	2.63531	2.6312	5.08594e-11	0.00196224	0.00253245	0.165926
	degQ__5prime	-1.02431	-3.57387	-2.92295	-1.69087	4.06793	3.59139	3.70529	3.88671	0.482656	0.00196224	0.00654027	0.205184
	tmk__5prime	-3.06006	-3.44255	-1.56027	-1.23435	3.09526	3.0316	3.37571	3.43651	0.02619	0.0035248	0.270638	0.525479
	ftsX__5prime	-2.01163	-3.36921	-2.22337	-1.5187	4.68002	4.50217	4.67062	4.81134	0.000125836	3.70999e-10	0.00109362	0.00458737
	envZ__5prime	-1.07519	-3.30592	-2.62404	-1.40119	4.04913	3.6244	3.73932	3.95753	0.302226	6.71456e-05	0.00155363	0.157563
	prfC	2.19013	3.70419	2.31711	2.22753	7.73319	9.15093	7.89169	7.85897	1.71525e-25	4.23124e-82	2.20565e-32	1.42365e-30
	ftsE__3prime	-1.71953	-3.07291	-2.55301	-2.00546	4.51206	4.31255	4.39105	4.48539	0.00673575	1.03381e-07	4.19912e-05	0.00451536
	rbfA	2.9934	3.52113	2.17124	2.28801	3.30975	3.85509	2.65068	2.79221	0.00120661	4.37772e-06	0.073209	0.0862083
	ygdI	1.28059	2.22257	2.28756	2.27644	4.76618	5.59991	5.62508	5.64575	0.0395677	6.05573e-10	8.11183e-11	2.59314e-11
	csrD__3prime	-1.95826	-3.00403	-2.55543	-2.40873	4.25704	4.13626	4.22245	4.22869	0.00719257	9.44335e-06	0.000525931	0.00040742
	azuC__3prime	-1.65473	-2.95731	-1.91545	-1.94473	3.85717	3.63835	3.83074	3.81766	0.121092	0.000783247	0.0407314	0.0417324
	minE__3prime	-2.067	-2.94412	-2.57542	-2.02922	5.8144	5.66039	5.75941	5.81793	3.5487e-11	9.9024e-15	1.65601e-14	4.89011e-09
	rydC	-1.81625	-2.92581	-1.35291	-1.39134	3.80127	3.60497	3.94314	3.90096	0.161484	0.000552134	0.158746	0.237039
	rapA	0.92224	1.74767	2.14654	2.27463	8.35306	8.9979	9.31214	9.43149	3.25345e-07	1.31015e-26	9.76826e-48	1.94588e-52
	rpoN	3.69638	3.16258	2.03455	1.92378	6.07648	5.76951	4.69161	4.72054	1.62571e-11	5.1814e-08	0.0177557	0.0239727
	rnc	4.43873	3.81595	1.94713	1.23064	5.73173	5.26241	3.57377	3.08997	6.17934e-16	1.68031e-13	0.107787	0.532478
	minD__5prime	-2.58587	-2.8122	-2.72917	-1.70538	4.84454	4.82387	4.87162	5.02918	5.94395e-07	1.48987e-08	2.05885e-08	0.00848497
	tolA__3prime	-1.74152	-2.78049	-1.87856	-1.29466	3.86233	3.6917	3.87134	3.9993	0.103536	0.000609084	0.0278803	0.242641
	azoR__5prime	-1.9177	-2.72734	-2.27085	-2.27846	3.82908	3.69656	3.80004	3.76886	0.0337208	0.0015193	0.0150867	0.0112718
	hrpA__5prime	-1.9177	-2.72734	-2.27085	-2.27846	3.82908	3.69656	3.80004	3.76886	0.0334942	0.0015193	0.0149786	0.0112718
	tusB	2.29109	4.00365	1.92748	1.56254	3.05576	4.79308	2.87343	2.68412	0.0143304	4.92133e-16	0.1029	0.340283
	rpoZ	3.15333	2.84215	1.90096	1.92059	5.46557	5.40162	4.48991	4.62944	5.71774e-16	4.51324e-14	0.00264042	0.000576658
	rbsR	0.0356054	1.32326	2.12152	1.9654	7.99867	8.79657	9.4361	9.2966	0.970851	1.40598e-07	7.65995e-26	6.52913e-26
	minC__3prime	-3.0783	-2.65077	-2.73225	-1.88565	5.04036	5.0904	5.11079	5.23852	1.07766e-11	1.29486e-09	1.13507e-08	1.29125e-05
	cspE	0.312059	1.32423	2.04063	1.78398	3.54277	4.23533	4.79432	4.58467	0.893109	0.119748	6.22987e-05	0.00179752
	cpxA__5prime	-1.98283	-2.60405	-1.55587	-0.951775	5.11036	5.02995	5.25681	5.42212	9.70696e-05	1.81592e-08	0.00124174	0.0755588
	rssA__3prime	-1.16679	-2.58763	-0.263313	0.0818089	4.2837	3.95615	4.65563	4.79337	0.199726	0.000383525	0.862733	0.969155
	glnA	5.41775	4.7755	1.88023	1.60761	7.47952	6.90748	4.30397	4.11714	1.83735e-129	2.01174e-64	0.00981941	0.0422321
	yfaL__5prime	-2.24626	-2.57047	-3.05212	-2.44876	4.00329	3.98304	3.92371	4.00563	0.00690888	0.00228979	0.00101128	0.00338566
	tatB__3prime	-1.54572	-2.48412	-2.12684	-2.28993	5.08411	4.91842	5.00806	4.9724	0.0455872	0.000333936	0.00422364	0.00118367
	pstB	1.30484	3.13956	1.86046	1.41558	3.63807	5.14745	4.07602	3.74393	0.325542	5.82312e-09	0.0476342	0.274071
	rnb	1.669	1.75183	1.89577	2.01032	6.02279	6.17926	6.26429	6.38589	6.48086e-07	8.51257e-10	6.96948e-12	4.34857e-14
	cybB__3prime	-1.64273	-2.37073	-1.61192	-1.54738	4.68621	4.55245	4.73743	4.72915	0.0151656	1.41389e-05	0.0139207	0.0259063
	wzxE__5prime	-0.991196	-2.28379	-1.20308	-0.693115	4.09679	3.81224	4.09169	4.24417	0.38686	0.00762986	0.264972	0.626191
	yecJ	-1.10652	-2.21788	-1.74794	-1.73915	4.23886	3.95997	4.09244	4.07721	0.300039	0.00631995	0.0254477	0.0266594
	ompX__3prime	-1.77463	-2.1543	-3.11904	-2.36539	3.24678	3.14704	3.06658	3.12115	0.0981007	0.0765588	0.00292714	0.0833693
	fimA__3prime	-2.19284	-2.13775	-2.05957	-2.05407	6.89709	6.89084	6.9528	6.92054	2.03902e-25	3.41553e-24	1.66189e-25	1.68061e-25
	gcvA	0.770106	2.37481	1.88336	1.60346	4.78595	6.01638	5.60766	5.41256	0.326765	1.27503e-16	3.561e-08	1.43535e-05
	rydB__3prime	-3.03883	-2.05165	-1.66272	-1.2008	3.38486	3.53045	3.65228	3.74172	0.00366975	0.0693602	0.179279	0.413488
	ompT__5prime	-1.37756	-2.03362	-1.38892	-1.72596	4.31912	4.19295	4.35757	4.27769	0.111968	0.00536622	0.105301	0.0478295
	tolQ__5prime	-2.97456	-2.02751	-1.01169	-1.59985	3.19071	3.34259	3.64685	3.44332	0.000603852	0.071998	0.492627	0.244915
	ssrS__5prime	-1.33167	-2.01361	-1.12427	-0.504593	5.40858	5.24002	5.50639	5.69989	0.00155745	1.18988e-06	0.00873985	0.460163
	bhsA	-2.86285	-1.99074	-1.86441	-1.74913	3.97874	4.12298	4.19477	4.18175	8.446e-05	0.00548065	0.0193085	0.0221426
	tusC	2.30742	3.89276	1.60143	1.37629	4.20457	5.83708	3.74959	3.69606	0.00609836	9.62936e-18	0.200619	0.330183
	sspA	0.884809	0.494204	1.83408	2.61517	5.25403	5.08203	5.96968	6.65819	0.155784	0.553317	2.81889e-09	1.34362e-20
	valV__5prime	-2.30861	-1.93832	-1.3948	-1.4018	3.43284	3.45746	3.64471	3.60086	0.00821749	0.0649116	0.220103	0.247487
	lpxC__5prime	-1.88728	-1.90572	-1.58096	-1.05816	4.62079	4.59708	4.72073	4.84317	0.00148441	0.000987609	0.0111695	0.131847
	mnmE	1.56562	2.20789	1.77814	2.0548	6.62027	7.2042	6.83885	7.09015	2.10292e-08	9.38298e-19	7.94116e-12	1.94418e-16
	ydcA__5prime	-1.47569	-1.88806	-1.5733	-1.51712	4.71931	4.64495	4.74735	4.73769	0.0300648	0.00152446	0.0253396	0.0422864
	ispF__3prime	-1.90725	-1.87714	-3.21275	-1.4174	3.63931	3.64238	3.46684	3.76557	0.0308095	0.069633	0.000251473	0.23301
	mreD__3prime	-0.695403	-1.86581	-0.971913	-0.275093	4.97736	4.65669	4.92686	5.1915	0.432551	0.000991787	0.190042	0.84454
	ftsZ__3prime	-1.9468	-1.84687	-1.54552	-1.16379	4.52237	4.52156	4.64	4.72072	0.00129169	0.00129571	0.0127561	0.0746812
	rssA__5prime	-1.23943	-1.84631	0.35954	0.718921	6.25594	6.10434	6.97552	7.16466	3.74534e-05	2.04945e-10	0.507357	0.00961748
	rbsK	0.564105	1.05191	1.73823	1.5876	7.69628	8.03963	8.55267	8.43132	0.0222799	1.14871e-05	1.66189e-25	1.39306e-20
	wecD__3prime	-0.870727	-1.80929	-0.497545	-0.294247	5.23824	4.98245	5.4224	5.49235	0.175824	6.42249e-05	0.465585	0.779576
	dgt__3prime	-0.763606	-1.80455	-0.949666	-0.238329	6.79755	6.48562	6.76843	7.02454	0.00353224	7.86314e-12	0.000118376	0.638122
	minE__5prime	-2.19978	-1.79752	-1.58605	-0.430145	4.02165	4.0986	4.17674	4.55109	0.00461161	0.0244115	0.068369	0.78678
	rodZ	-0.970688	-1.79605	-1.38609	-0.87347	5.33092	5.126	5.23321	5.40427	0.154357	0.00061861	0.0103451	0.177582
	yajG__5prime	-2.20345	-1.7637	-1.52563	-1.32461	4.30377	4.38551	4.47354	4.50977	0.000574561	0.00659061	0.0202875	0.0478295
	miaA	0.380131	0.330198	1.71262	2.05529	6.08893	6.09254	7.02168	7.29488	0.501801	0.625091	3.48296e-15	2.22497e-25
	polA	-1.14592	-1.73858	-0.745679	-1.25578	4.98314	4.93158	5.20153	5.06736	0.0447391	0.000226393	0.22223	0.0126227
	phoQ__5prime	-2.10274	-1.73729	-0.703875	-0.831994	3.97486	4.03334	4.39281	4.31295	0.00460994	0.0237475	0.509156	0.423779
	coaE__5prime	-1.01118	-1.71632	-0.740551	-0.985802	5.04992	4.85094	5.17769	5.07663	0.118694	0.00113624	0.299973	0.143101
	4470755_4470773__3prime	-0.856421	-1.7147	-2.19621	-3.40579	3.66934	3.40124	3.35813	3.17233	0.574418	0.181598	0.0398794	0.00106565
	ydhQ__5prime	-1.41567	-1.70856	-1.30275	-1.37897	4.53918	4.46931	4.59509	4.56612	0.0343179	0.00381489	0.0584607	0.0304312
	yghJ__5prime	-2.05581	-1.70198	-2.38412	-1.7373	4.73163	4.78726	4.70187	4.78999	0.000100895	0.0251337	3.26179e-05	0.000594842
	lon__3prime	-0.817093	-1.67466	-1.40494	-1.4797	5.19856	4.97429	5.0563	5.03532	0.160792	0.00131864	0.00454761	0.00317601
	guaC__5prime	-1.10283	-1.62902	-0.802516	-1.03084	5.51925	5.36348	5.65102	5.55392	0.0355	0.000823838	0.186289	0.0641157
	ftsY__5prime	-0.560188	-1.6091	-1.11921	-0.758984	5.59656	5.27243	5.42186	5.54583	0.379523	0.000102284	0.011121	0.157882
	rpoS	-0.896072	-0.965702	1.59552	1.87307	7.3186	7.31208	8.74754	8.94607	0.000930109	2.28998e-05	4.95909e-12	3.89004e-12
	elfA__5prime	-0.97236	-1.59732	-2.69338	-1.76281	3.51261	3.35251	3.19666	3.32235	0.50307	0.22879	0.009181	0.211536
	pabC	-1.42887	-1.58113	-1.46422	-1.26743	5.5317	5.48438	5.55201	5.58647	0.00157737	0.000433332	0.00165632	0.00775975
	yjgN__3prime	-0.955964	-1.57642	-2.12281	-2.64163	4.15598	3.96903	3.89806	3.78931	0.411758	0.108656	0.0193085	0.0023478
	ybbP__3prime	-1.34002	-1.57476	-2.10735	-1.36738	4.34981	4.33081	4.19556	4.39338	0.0787572	0.0269119	0.00341082	0.0712833
	dinI	-1.34052	-1.55744	-0.931777	-0.847127	5.0442	4.97399	5.20654	5.20663	0.0194857	0.00239957	0.111892	0.179555
	fimI__5prime	-1.41744	-1.55228	-1.5072	-1.46595	6.95221	6.9158	6.96409	6.9495	2.48402e-10	1.68031e-13	2.70314e-11	1.61201e-10
	nudI__5prime	-1.53206	-1.51725	-1.641	-1.4827	4.89098	4.89828	4.89876	4.92402	0.00293753	0.00247805	0.00156762	0.00490944
	arnD__5prime	-1.62765	-1.50846	-1.84122	-1.2919	4.49261	4.49374	4.46667	4.56779	0.0190546	0.0159143	0.0055589	0.123054
	rsmD__5prime	-0.422473	-1.50467	-1.00811	-0.663735	5.51629	5.16606	5.32061	5.44876	0.584836	0.000796906	0.0407314	0.293639
	dsbA	1.6023	1.88033	1.57272	1.77265	6.25616	6.55518	6.30534	6.47807	9.05196e-05	5.65285e-08	5.71954e-05	4.90282e-07
	ychJ__5prime	-1.05988	-1.47336	0.522971	0.768432	5.60164	5.47547	6.35107	6.47554	0.0238512	0.000110008	0.314799	0.0401186
	fau	-0.0289802	-1.4673	-0.410567	-0.408705	5.56885	5.083	5.44309	5.45363	0.989688	0.00134994	0.571351	0.619662
	hupA	1.45723	2.81483	1.44081	1.21937	5.68341	6.84239	5.72674	5.57709	0.001601	1.39225e-20	0.00216574	0.0159753
	wecA__5prime	-1.79326	-1.45538	-1.24544	-1.26661	5.27145	5.35717	5.44495	5.42119	2.40549e-05	0.000408759	0.00344287	0.00239999
	ilvL__3prime	-1.55828	-1.42724	-1.84639	-1.25205	4.6099	4.65595	4.57913	4.71643	0.0180864	0.0227076	0.00319613	0.0678093
	yceG	-1.50739	-1.42698	-0.742648	-0.561738	5.17005	5.20859	5.45169	5.51385	0.000963676	0.00564178	0.186242	0.413488
	ycbK	-1.10403	-1.40941	-0.670168	-0.446271	5.71493	5.65348	5.90683	6.00327	0.00427539	0.00199761	0.16141	0.444889
	ycfQ	-0.953165	-1.39809	-1.2361	-0.80048	5.17257	5.05345	5.11721	5.25491	0.155925	0.00348307	0.0355587	0.166765
	rho__3prime	-1.6062	-1.39744	-1.37229	-1.16211	4.88814	4.95422	4.98032	5.03321	0.00494533	0.00791779	0.0120222	0.0450601
	prmB	1.50955	2.5558	1.42362	1.29654	4.61207	5.55116	4.63308	4.5742	0.035093	3.95256e-11	0.0433227	0.0708494
	tufA__3prime	-1.58119	-1.38557	-2.10984	-2.95413	3.70011	3.77706	3.6393	3.49313	0.157269	0.222728	0.0407314	0.00204955
	cpxP	0.730039	2.40812	1.566	1.34364	6.24499	7.53493	6.8584	6.70546	0.0688432	5.96538e-40	8.02907e-14	2.01191e-09
	prc	0.789043	2.98526	1.55062	0.872001	6.68059	8.43832	7.25529	6.79957	0.0503424	2.87111e-35	3.15389e-08	0.0221426
	fimC__5prime	-1.43852	-1.37481	-1.34506	-1.32312	8.31492	8.30442	8.36649	8.342	1.33647e-05	1.75083e-05	6.09748e-05	0.000108728
	alaA	0.409902	0.362217	1.54587	1.85013	7.17141	7.18057	7.96223	8.2013	0.200569	0.311936	5.28388e-18	6.67786e-28
	truA	2.19037	1.79699	1.4806	1.32306	6.69592	6.4247	6.18289	6.08396	6.97752e-22	6.32057e-13	7.70825e-07	1.28873e-05
	yqcG__3prime	-0.691439	-1.34386	-0.905286	-0.811712	5.7563	5.54519	5.71214	5.72576	0.170555	0.000420143	0.034809	0.0649818
	cmtB__5prime	-1.72365	-1.34284	-2.22327	-1.90194	4.17052	4.29176	4.10838	4.16567	0.0180864	0.065733	0.00253025	0.00770706
	ycfJ__3prime	-2.00509	-1.33776	-1.25553	-0.479011	3.95195	4.11177	4.15973	4.42068	0.00998686	0.130562	0.169643	0.733261
	chbB	-1.07065	-1.3336	-1.31286	-1.1091	5.75879	5.68602	5.72274	5.76561	0.00366975	0.00118905	0.000195198	0.00488645
	stfP__3prime	-1.4169	-1.33027	-1.44461	-1.26474	4.97388	5.00584	5.0192	5.03573	0.00951939	0.0206746	0.00873985	0.0406642
	waaB__3prime	-0.858852	-1.32976	-1.80347	-2.07732	4.26203	4.10414	4.02285	3.94559	0.408733	0.1207	0.0278803	0.00959687
	lon	-0.737362	-1.31161	-1.33496	-1.07394	6.14009	5.99471	5.99229	6.07472	0.164245	0.00112448	0.00229219	0.0151818
	ygiL__3prime	-1.03363	-1.28884	-1.34028	-1.63327	5.5577	5.4971	5.50703	5.41924	0.0154219	0.000890964	0.00193836	1.29125e-05
	phoP	-1.79665	-1.2858	-0.845131	-0.372845	5.68391	5.8365	5.9973	6.17719	1.56629e-05	0.000833282	0.0357999	0.575385
	ldtC__3prime	-2.95179	-1.28005	-2.20781	-1.54427	3.2612	3.62859	3.44273	3.56081	0.00155752	0.321542	0.0394923	0.209972
	yhdJ__5prime	0.346505	-1.26143	0.397667	1.71886	3.72242	3.2171	3.88287	4.8191	0.870798	0.435394	0.836719	0.00094263
	rtn__5prime	-2.61928	-1.25836	-0.495907	-0.905607	2.5657	2.89683	3.17861	3.02287	0.00689452	0.463522	0.825468	0.674035
	pbpG	-0.998982	-1.25248	-0.92922	-0.559543	5.96485	5.90071	6.03137	6.15226	0.00517871	0.000275675	0.0219927	0.247957
	ychJ	-1.12956	-1.24196	0.835482	1.17757	5.98945	5.98405	6.96594	7.18888	0.000871529	0.000106361	0.00150736	1.12654e-06
	tolC	1.50773	2.70806	1.45401	1.41257	7.49206	8.52107	7.49835	7.49	8.3393e-15	2.12762e-54	2.55389e-17	4.27441e-15
	yjjP__5prime	-0.641114	-1.23903	-1.03078	-0.926479	7.31594	7.10083	7.20631	7.21303	0.010024	1.13942e-08	3.62197e-06	0.000175912
	rpsR	1.82153	3.57067	1.3277	1.28023	3.56798	5.18134	3.32843	3.28074	0.331211	2.59999e-05	0.523165	0.604996
	hns__5prime	-1.25779	-1.22998	-1.15454	-1.01976	5.15011	5.18281	5.22474	5.26175	0.00738798	0.0367877	0.0369037	0.0362392
	rsmA	2.53764	3.54129	1.31681	1.3147	6.40861	7.41047	5.54032	5.55991	1.08503e-15	4.01415e-47	0.00288876	0.00270637
	wecG	-0.401324	-1.22831	-0.703154	0.0690133	6.52215	6.26446	6.45	6.79643	0.530825	0.000408759	0.104615	0.952155
	arfB	1.41319	1.52291	1.4001	1.29923	6.01601	6.15213	6.06733	5.99247	2.32687e-05	1.62653e-05	2.12945e-05	0.000175912
	mraZ	5.54601	4.18053	1.29708	0.824807	9.39434	8.13589	5.6668	5.35783	1.73023e-157	1.39728e-70	0.000306487	0.145598
	fimE__5prime	-1.21871	-1.20329	-1.5839	-1.45899	7.14342	7.13243	7.07507	7.07334	1.12022e-08	2.85302e-07	1.90158e-15	8.88804e-14
	chbC__5prime	-1.01435	-1.18211	-1.66329	-1.26625	5.06101	4.98502	4.90617	4.9765	0.117376	0.0615292	0.00703485	0.0483584
	rzpR__3prime	-1.0577	-1.1793	-0.818702	-0.847255	5.74619	5.69919	5.85717	5.82111	0.00467465	0.000991787	0.0623713	0.0390128
	apaH	3.55257	1.82291	1.27936	1.23848	6.67961	5.27791	4.88479	4.8536	3.01833e-37	3.32385e-05	0.0451232	0.059751
	fimB	1.50901	1.34196	1.39927	1.37341	8.77048	8.67985	8.74065	8.71344	1.9387e-20	9.85283e-17	1.19067e-20	1.09962e-18
	tig__3prime	-1.64081	-1.15175	-1.49749	-0.928512	4.77004	4.90331	4.83982	4.99022	0.00353733	0.0567704	0.0107096	0.173912
	zapC	-0.703225	-1.15165	-0.400859	-0.146485	5.85518	5.71841	6.01435	6.12519	0.135449	0.00264587	0.507598	0.887509
	fklB__5prime	-1.44656	-1.15136	-1.2858	-1.29258	6.05784	6.14852	6.14079	6.12227	3.24704e-06	0.000452464	1.64316e-05	1.26665e-05
	2989719_2991050__5prime	-0.929837	-1.14879	-1.12243	-1.02783	5.90684	5.84856	5.87993	5.89591	0.0161732	0.00174687	0.00172002	0.0057755
	ybbC	-1.43235	-1.13491	-1.1363	-1.07189	5.42903	5.53761	5.55531	5.5648	0.000219405	0.00397016	0.00523343	0.0150317
	yfgG__3prime	-0.697422	-1.13044	-1.45863	-1.36329	5.40881	5.27165	5.20239	5.21234	0.25809	0.0368963	0.00263389	0.00490944
	ftsK	-0.348872	-1.12643	-0.395975	-0.237669	5.71462	5.50332	5.74812	5.85259	0.638107	0.00577992	0.565097	0.801991
	yjjQ__5prime	-0.578492	-1.12413	-0.91899	-0.858563	8.13467	7.92352	8.03676	8.02947	0.0149481	6.41973e-09	4.82774e-07	0.000168202
	yigG__3prime	-0.553239	-1.12362	-1.43347	-0.972387	5.48492	5.29738	5.23108	5.35874	0.409282	0.0737045	0.00117307	0.116619
	elaA__5prime	-0.610846	-1.12097	-0.589979	-0.727677	5.69675	5.51459	5.73992	5.66408	0.262154	0.00503173	0.254777	0.137065
	rraB	-0.961862	-1.1115	-0.779197	-1.00391	5.82484	5.78933	5.92408	5.83603	0.0194857	0.00377532	0.0841183	0.0179404
	gor	-1.14837	-1.11023	-0.80874	-0.41275	5.96207	5.99071	6.11342	6.26119	0.000572919	0.00145118	0.0286069	0.446717
	amiA	-0.543006	-1.10851	-0.587732	-0.383541	6.12848	5.92753	6.14533	6.20972	0.219921	0.000897529	0.165696	0.529171
	ygcB__3prime	-0.675402	-1.10742	-1.01744	-0.836706	6.03183	5.87266	5.94566	5.98025	0.16059	0.00249931	0.00616316	0.0547428
	greA	0.72716	2.05192	1.13193	1.06733	4.62831	5.62641	4.96069	4.90615	0.465111	7.38612e-10	0.0519762	0.0784044
	elfA__3prime	-0.690875	-1.09057	-1.06121	-0.959204	5.87981	5.75048	5.784	5.80704	0.119323	0.00364365	0.0042519	0.0230407
	yaiE__3prime	-1.08727	-1.08888	-1.72694	-0.909204	5.07014	5.07222	4.93115	5.14742	0.0482087	0.0876544	0.000858826	0.145658
	gtrB__5prime	-0.577124	-1.08345	-0.291965	-0.1125	6.03929	5.86086	6.19477	6.26066	0.209154	0.00259047	0.637528	0.912105
	mnmG	1.20442	1.78746	1.39394	1.65479	6.57967	7.08195	6.76736	6.98691	2.87314e-05	5.28943e-16	1.99482e-08	5.37283e-13
	typA	1.34762	2.18011	1.39174	1.14992	8.07858	8.78592	8.1695	8.01216	3.6529e-13	8.09486e-39	1.47178e-15	1.08896e-07
	yjdO__5prime	-0.453265	-1.06671	-0.828904	-0.96437	6.12878	5.90996	6.01877	5.95813	0.43694	0.00214854	0.034809	0.00714424
	dnaJ	-0.221367	-0.189625	1.34119	1.89261	7.40821	7.44957	8.37663	8.79198	0.718558	0.808926	5.9359e-09	7.64729e-17
	cspC	-0.238558	0.490391	1.333	1.56486	6.30282	6.6907	7.2754	7.42317	0.705493	0.221427	5.09156e-13	7.35585e-16
	yjdK	-0.458285	-1.0512	-0.768518	-0.858602	6.30218	6.10803	6.22274	6.18624	0.35211	0.000796906	0.0267324	0.0138405
	rhsH__5prime	-1.3773	-1.04637	-1.06005	-0.926124	5.08226	5.20828	5.21775	5.25551	0.00344041	0.0355681	0.0369037	0.0831737
	tatB	-0.216333	-1.03459	-0.856771	-0.696326	6.53891	6.23859	6.31923	6.37195	0.748725	0.00145688	0.01312	0.0706265
	gtrA	-0.543509	-1.03196	-0.262433	-0.121402	6.56519	6.39778	6.72261	6.77886	0.127032	0.000213705	0.575279	0.871452
	csiD__5prime	-0.515006	-1.02871	-1.55959	-1.1428	5.02345	4.83899	4.71956	4.81448	0.542293	0.0995306	0.00979727	0.0744001
	lpxT	-1.32888	-1.0251	-0.848418	-0.659242	6.19617	6.30962	6.38486	6.44818	4.0492e-05	0.00302672	0.0202963	0.112135
	ykfM__5prime	-0.973551	-1.02481	-0.765375	-0.646171	6.73174	6.71432	6.84508	6.86158	0.000886944	0.000329268	0.0211621	0.0514309
	rpoD__5prime	-2.70858	-1.01844	-1.10619	-0.452965	3.2454	3.59305	3.59847	3.8278	0.00385735	0.504076	0.446725	0.843461
	pstA	0.81413	1.79737	0.883698	0.915656	5.56518	6.27478	5.63418	5.65565	0.0839301	1.74686e-11	0.0534397	0.0373074
	quuD__3prime	-0.556932	-1.00696	-0.856428	-0.710215	6.92077	6.7402	6.83554	6.85964	0.08568	0.000104155	0.00134412	0.015894
	rssA	-0.662813	-1.00092	0.812461	1.13069	6.64699	6.54262	7.44778	7.63994	0.0305311	0.000635285	0.000235883	1.00729e-05
	wcaH	-2.07932	-1.0006	-1.0835	-0.903224	4.48068	4.77916	4.76293	4.82565	0.000907367	0.156079	0.163223	0.266172
	ycbX__5prime	-2.1124	-0.981306	-0.600986	-0.682313	4.55596	4.83662	5.01572	4.95774	0.000184481	0.135102	0.446725	0.399332
	yoeH__3prime	-0.748383	-0.980413	-0.930751	-0.69833	6.32898	6.24757	6.3021	6.36315	0.0232999	0.0018119	0.00400307	0.0478295
	tusD	1.4149	3.1374	0.80728	0.792133	4.69101	6.14749	4.32612	4.31972	0.0165762	2.90625e-27	0.437539	0.483512
	nanC__5prime	-1.17717	-0.952705	-1.31953	-1.60907	5.76371	5.84591	5.76138	5.66685	0.000918206	0.0109386	0.00024101	1.18221e-06
	fis	0.400629	-0.948464	0.488158	2.12442	4.1895	3.78393	4.35502	5.60169	0.814084	0.479852	0.726999	2.63637e-09
	cra	4.25296	1.39879	0.791066	0.926976	9.03144	6.6535	6.22142	6.33363	7.29903e-70	5.45053e-08	0.0356227	0.00490944
	yhbJ	1.0043	1.90419	0.781351	0.761751	5.73492	6.47824	5.64388	5.67674	0.0263053	7.23853e-12	0.169643	0.16652
	ytfB__5prime	-1.30018	-0.928616	-1.14462	-1.12356	6.03956	6.16596	6.1247	6.11761	7.33623e-05	0.00885637	0.000306487	0.000458421
	ybjX	-0.940567	-0.922512	-0.557682	-0.216485	6.81527	6.82873	6.99848	7.12423	0.00010684	0.000114462	0.0437483	0.681562
	epmA	0.845911	2.2755	0.775447	0.840877	5.45146	6.60861	5.48281	5.55671	0.0903284	5.99322e-22	0.152835	0.0839715
	ycjW__3prime	-1.2568	-0.919523	-0.781461	-0.884608	5.14319	5.2626	5.33599	5.28658	0.00743646	0.12155	0.156719	0.0945017
	wzxB	-0.518947	-0.915944	-0.571857	-0.433157	7.63065	7.49967	7.65071	7.69891	0.0327481	0.000107942	0.0474833	0.111774
	yciU	-2.13216	-0.915864	-0.914175	-0.662359	4.03195	4.32612	4.37088	4.43025	0.00353224	0.326338	0.331546	0.575385
	clpP	3.18591	-0.888352	-1.41894	-1.24671	6.52112	3.91214	3.75465	3.80563	1.93185e-30	0.479852	0.18549	0.312022
	ydeR	2.9777	1.93847	0.775104	0.649342	8.80235	7.95314	7.13364	7.0515	2.81075e-72	1.6095e-29	0.000867746	0.0111272
	panF	0.660588	1.02775	0.774911	0.87514	7.12025	7.39533	7.24353	7.30647	0.0228756	1.17854e-05	0.00403139	0.000425994
	sugE__5prime	-0.885561	-0.867315	-0.753295	-1.08181	5.71656	5.73543	5.80649	5.67402	0.0447391	0.0470473	0.0857828	0.0043074
	sseA__3prime	-0.706726	-0.864531	-0.713795	-0.829691	6.66652	6.62583	6.69891	6.65015	0.0297045	0.0038561	0.0267324	0.00653706
	srmB	0.751779	2.27892	1.33231	1.31924	6.06768	7.2732	6.4948	6.53426	0.0473777	1.50983e-32	7.42926e-08	1.47524e-07
	dusB__3prime	0.568396	-0.8314	#N/A	2.2415	3.0318	2.49655	#N/A	4.34909	0.770133	0.720365	#N/A	0.000240383
	purB	2.3518	-0.827769	#N/A	#N/A	5.09349	3.16887	#N/A	#N/A	0.00126278	0.754028	#N/A	#N/A
	ampE__5prime	-1.63835	-0.826689	-0.38287	-0.206402	5.13559	5.38248	5.59483	5.65078	0.000365578	0.139213	0.612427	0.853966
	clsA	-1.11578	-0.826634	-0.232506	-0.497843	5.79885	5.90865	6.18455	6.04633	0.00158133	0.0414051	0.73186	0.349869
	valS__3prime	-1.03657	-0.808816	-0.937619	-1.41856	5.29193	5.37413	5.36327	5.19825	0.0479112	0.216981	0.0826306	0.00262715
	dgcZ__5prime	-1.4999	-0.807394	-0.928546	-1.03118	4.8129	5.01825	5.02343	4.95336	0.00948278	0.212777	0.151167	0.0847312
	rlmL__5prime	-1.74723	-0.805335	-0.403339	-0.407149	4.49451	4.76278	4.96289	4.93257	0.00484941	0.307719	0.688642	0.729737
	secG__3prime	-0.862915	-0.804381	-0.874409	-1.06476	6.41774	6.44155	6.45133	6.36646	0.00360605	0.00806552	0.00321494	0.000165751
	lptC__5prime	#N/A	-0.783548	#N/A	2.12483	#N/A	2.55515	#N/A	4.29652	#N/A	0.740706	#N/A	0.00362242
	wbbK	-0.737607	-0.778227	-0.860308	-0.796361	6.91653	6.90954	6.90317	6.91538	0.00339812	0.00343667	0.000325413	0.00106565
	aphA	-0.335858	-0.772141	-0.628263	-0.454857	7.49738	7.32523	7.41117	7.46575	0.338927	0.00146924	0.009181	0.126334
	cmtA__3prime	-0.571061	-0.768166	-0.690192	-0.835868	7.2364	7.15559	7.22034	7.14454	0.0202426	0.000612595	0.00206716	0.000133246
	yigF	-0.362684	-0.767497	-0.837906	-0.524398	7.19885	7.06516	7.05237	7.17157	0.271988	0.0021733	0.000189172	0.0628486
	yqiH__3prime	-0.703736	-0.763455	-0.961499	-0.926508	6.63985	6.62466	6.58245	6.57904	0.0186578	0.00795429	0.000409967	0.000405122
	fimD	1.44689	1.35752	1.31602	1.3522	11.0237	10.9752	10.968	10.9831	1.02017e-20	2.12094e-18	4.69526e-20	7.0901e-20
	570046_571241__3prime	-0.383344	-0.747737	-0.618295	-0.494707	7.78294	7.62317	7.71606	7.73698	0.230633	0.000651561	0.006368	0.0567996
	yhjJ	-0.492052	-0.74535	-0.28375	-0.311201	8.0023	7.91526	8.13291	8.10639	0.0301825	0.000124614	0.334306	0.312366
	yhjK	-0.37347	-0.745316	-0.200799	-0.125415	8.37547	8.2518	8.49183	8.52566	0.146718	0.000128132	0.553968	0.809287
	ygiM	-0.610696	-0.745226	-0.544067	-0.395491	6.66881	6.66195	6.73926	6.8126	0.0634514	0.00929934	0.101651	0.348262
	sdiA	-0.723973	-0.745166	-0.475618	-0.455439	7.24844	7.25509	7.38703	7.38546	0.00144154	0.00099145	0.0838174	0.120473
	yafD	-1.15154	-0.744823	-0.565915	-0.264393	5.73506	5.89809	5.99516	6.10841	0.00141374	0.119788	0.238777	0.72945
	rcsB	-0.996888	0.33035	1.21877	1.38236	6.09121	6.68438	7.28081	7.37157	0.00398799	0.538927	2.74599e-06	4.89487e-10
	ampD	-1.35415	-0.742736	-0.291626	-0.0336436	6.05689	6.25439	6.47762	6.57691	0.000201924	0.093414	0.679806	0.981728
	yqeH__5prime	-0.765648	-0.740984	-1.04371	-0.780076	6.23327	6.23977	6.16545	6.24195	0.0280232	0.148533	0.0010617	0.0270707
	yrhC	-0.644668	-0.738681	-0.78716	-0.748278	6.98648	6.96812	6.9702	6.97758	0.0146216	0.0224234	0.00067297	0.00187211
	kdsD	-0.666125	-0.735757	0.101387	0.768602	6.93158	6.93431	7.3176	7.70159	0.0207768	0.00651719	0.866888	0.000249343
	3677375_3679069	-0.346392	-0.731329	-0.138522	-0.0630309	8.01509	7.88641	8.14921	8.18582	0.213518	0.000732636	0.738484	0.921966
	betT__3prime	-0.755293	-0.73125	-0.598933	-0.587431	6.68974	6.70247	6.78826	6.77311	0.0098895	0.0170969	0.0671281	0.0722041
	tdk__5prime	-0.678817	-0.730951	-0.4242	-0.255017	7.22806	7.20257	7.36395	7.41501	0.00412358	0.00172458	0.147409	0.575385
	acrR	-0.706366	-0.715349	-0.552429	-0.513039	7.59763	7.59695	7.68925	7.68847	0.00194866	0.00190398	0.0215788	0.0816994
	yjjK	-0.42043	-0.712864	-0.368168	-0.268694	7.62084	7.51901	7.68471	7.71789	0.157824	0.00546296	0.235501	0.513479
	iscR	-1.47559	-0.712382	-0.273668	-0.13651	5.62398	5.8613	6.07863	6.12509	0.00112152	0.216981	0.770052	0.919579
	yhiM__5prime	-0.700355	-0.705858	-0.789073	-0.508003	7.0663	7.05664	7.06793	7.14937	0.00421147	0.00398021	0.000474724	0.119678
	yicH	-0.476402	-0.703674	-0.500521	-0.228316	8.3816	8.30644	8.41016	8.51725	0.0616628	0.00146349	0.0372783	0.602557
	rhlB	-0.050671	-0.693835	-0.276165	-0.372072	8.23863	7.98876	8.17974	8.13147	0.947876	0.0019447	0.404053	0.215488
	wzzE	-0.437282	-0.681574	-0.630276	-0.505833	7.8054	7.73229	7.76622	7.81398	0.138961	0.0013869	0.00229219	0.0310575
	clpX	2.59678	-0.672672	-0.909863	-0.54574	7.10891	5.12651	4.98134	5.18735	3.37585e-39	0.326202	0.159863	0.514922
	tdk	-0.403652	-0.67112	-0.347199	-0.180743	7.52672	7.42064	7.58422	7.64412	0.180387	0.00546296	0.256845	0.729737
	yiiG__5prime	-0.35828	-0.658401	-0.796275	-0.807845	6.99807	6.86063	6.85817	6.81997	0.350599	0.0242453	0.00216574	0.0024839
	aceK__3prime	-0.932484	-0.657038	-1.13047	-0.836895	5.83507	5.94421	5.80338	5.88677	0.020782	0.12776	0.00344287	0.0383964
	damX	-0.822025	-0.655619	-0.583927	-0.258859	7.2057	7.29949	7.3418	7.47808	0.000165233	0.0107034	0.0157449	0.567783
	kdsD__5prime	-0.391004	-0.652995	0.0705322	0.804292	6.27725	6.17038	6.5346	6.928	0.4622	0.114219	0.936794	0.00210384
	speA	-0.650349	-0.649064	-0.563888	-0.537817	7.94776	7.96771	8.02515	8.02587	0.00123598	0.00129772	0.00580963	0.0157815
	torY	-0.710119	-0.644721	-0.613417	-0.502251	7.1303	7.16112	7.20273	7.22866	0.00325532	0.00921373	0.0179941	0.0927545
	appY	-0.739627	-0.629071	-0.573515	-0.428703	7.05515	7.13694	7.16929	7.22841	0.00356785	0.0399041	0.0437483	0.231797
	fimH	1.15178	1.25104	1.15733	1.26306	7.64729	7.74678	7.69645	7.7687	9.55994e-09	2.87731e-11	1.05429e-09	6.59164e-12
	leuU__3prime	-0.619793	-0.613521	-0.779664	-0.768308	6.994	6.99962	6.97117	6.95441	0.026498	0.0193787	0.00108618	0.0012071
	hha	-0.694975	-0.612383	-0.87427	-1.07715	6.26736	6.31921	6.24004	6.16557	0.0823671	0.119551	0.0157449	0.000712201
	crl	-0.402259	0.327973	1.07114	0.977061	6.90181	7.28247	7.76092	7.69368	0.415974	0.582433	9.66736e-06	0.000321828
	betA__3prime	-0.502379	-0.598836	-0.524853	-0.525145	7.54393	7.49341	7.5667	7.53852	0.0469246	0.00890899	0.0255397	0.0360508
	pstS	1.13638	2.08362	1.03137	1.02791	6.58682	7.33385	6.55772	6.56333	5.55894e-06	6.55961e-29	6.32444e-05	6.14373e-05
	yhdP	-0.323068	-0.582169	-0.385509	-0.290938	9.0208	8.9368	9.03842	9.07169	0.257705	0.00214854	0.0762648	0.319188
	ybgQ__5prime	-0.541948	-0.571133	-0.866228	-0.887673	7.0752	7.05467	6.98671	6.95138	0.0440969	0.0436452	0.000235883	0.000152718
	sxy	-0.971038	-0.564371	-0.472298	-0.46939	6.69939	6.8497	6.91921	6.90314	0.000166742	0.0522153	0.165817	0.159301
	ubiD	2.1769	-0.560797	-0.924898	-0.531016	4.79927	3.16797	2.97895	3.18329	0.000212114	0.811769	0.59995	0.847947
	pcm__5prime	-1.13168	-0.559702	-1.36384	-1.29036	6.10199	6.29842	6.0644	6.06768	0.00227615	0.362659	0.000127165	0.000504749
	lpxM	1.65618	-0.555479	0.394343	0.373461	5.25597	3.98108	4.46702	4.43564	0.000828088	0.748908	0.795998	0.84712
	pgm	1.71756	-0.553533	-0.398615	-0.084462	6.29047	4.99877	5.05987	5.2229	6.40087e-11	0.524188	0.674849	0.95794
	yhaC	-0.323489	-0.546459	-0.800881	-0.664601	7.39681	7.3369	7.24333	7.30447	0.473783	0.132394	0.00752572	0.0475121
	yhiJ__5prime	-0.374252	-0.544747	-0.768906	-0.483967	7.25002	7.16069	7.12121	7.20487	0.352064	0.200086	0.00757798	0.204766
	lrhA	-0.0595672	-0.542162	-0.60235	-0.516456	8.09105	7.88644	7.89028	7.90911	0.937978	0.0217175	0.00678257	0.0390128
	chpS	1.29058	-0.536645	-0.425778	-0.529945	5.9725	4.93538	5.01857	4.95345	5.91287e-05	0.539785	0.662887	0.58691
	qseC__3prime	-0.447141	-0.521422	-0.825537	-0.722462	7.68198	7.62934	7.56273	7.56823	0.113014	0.0421613	9.75331e-05	0.00594263
	yiiD__3prime	-0.500564	-0.515691	-0.57459	-0.622757	7.50499	7.48697	7.50315	7.46005	0.0532553	0.039089	0.0114637	0.00764161
	waaR__5prime	0.303013	-0.505214	-0.836822	-0.930274	6.56789	6.16555	6.07996	6.02097	0.558017	0.280454	0.0195329	0.00777019
	chbR	-0.692833	-0.502922	-0.622935	-0.572005	7.3668	7.45458	7.43329	7.44115	0.00196073	0.0466727	0.00586367	0.0198048
	sfmZ	-0.490634	-0.49752	-0.54837	-0.439916	8.25848	8.25433	8.26773	8.29115	0.0263053	0.0356641	0.00605678	0.0684172
	yjbI	-0.359897	-0.478637	-0.565557	-0.50084	9.26612	9.22163	9.21669	9.22338	0.185748	0.0556861	0.0055589	0.0362392
	2859837_2859855__3prime	-0.925633	-0.47369	1.30918	1.68494	4.70593	4.91254	5.94814	6.20732	0.398581	0.694767	0.0200437	0.000439004
	caiD	-0.182452	-0.46834	-0.599151	-0.492505	7.62532	7.51988	7.48946	7.52145	0.711337	0.0812353	0.00948924	0.0605663
	yrhA__3prime	-0.440642	-0.461644	-0.597476	-0.552564	8.16398	8.14075	8.13048	8.11634	0.103829	0.0892537	0.00678257	0.0215453
	ubiE	3.6591	-0.442941	-1.27858	-1.44377	5.65675	2.82079	2.50233	2.48341	1.40828e-18	0.875286	0.437113	0.398631
	yibA	-0.347362	-0.442128	-0.611781	-0.523728	8.53057	8.49639	8.45631	8.47651	0.188607	0.0677717	0.00102823	0.0248099
	dnaK__3prime	-0.219346	-0.421914	0.67217	1.43415	4.69258	4.63289	5.2061	5.72401	0.901803	0.756062	0.42574	0.00176973
	yrhB	-0.366632	-0.410555	-0.568835	-0.637783	7.53968	7.53215	7.49066	7.45191	0.241431	0.159222	0.0139207	0.00536273
	gadX__5prime	-0.261986	-0.410323	-0.913457	-0.555047	6.5628	6.50007	6.33502	6.45384	0.636052	0.429397	0.00245578	0.204766
	yehB	-0.517912	-0.407292	0.267732	0.595121	9.81981	9.87065	10.2336	10.4012	0.00802753	0.0991137	0.340227	0.00262634
	fucA__5prime	-0.624478	-0.370246	-0.793186	-0.731685	6.72963	6.81177	6.6937	6.6821	0.0495959	0.356914	0.00598635	0.0214925
	yjbM	-0.33842	-0.367632	-0.650399	-0.57662	8.36956	8.36266	8.28044	8.28793	0.225552	0.167402	0.000525931	0.0184411
	ygbN__3prime	-0.870132	-0.361597	1.32559	1.7365	4.54258	4.7711	5.77164	6.05587	0.456386	0.784589	0.00995335	5.76903e-05
	yhhH	-0.394495	-0.360552	-0.646301	-0.532134	7.9728	7.98432	7.90495	7.92817	0.172248	0.287103	0.00808949	0.0505075
	yiiR	-0.467523	-0.349336	-0.456593	-0.687041	7.40498	7.45441	7.44342	7.33118	0.121173	0.302378	0.100751	0.00420288
	hsdS	-0.419896	-0.340769	-0.489717	-0.481718	9.2034	9.23889	9.20991	9.19241	0.0643111	0.169199	0.00995335	0.0278609
	ecpR	-0.646045	-0.327018	-0.28965	-0.351614	8.57193	8.70226	8.75563	8.70365	0.00185872	0.275046	0.332033	0.22675
	pck	-0.803288	-0.323829	0.223456	0.46523	7.50088	7.72068	8.00722	8.13724	0.000107402	0.298614	0.524655	0.0560542
	waaG__5prime	1.51744	-0.309868	-0.50111	-0.431966	7.82723	6.73889	6.68815	6.69987	1.54666e-13	0.502665	0.167354	0.36698
	sspB__5prime	0.660701	-0.304454	1.32655	1.95242	4.13196	3.61937	4.58501	5.05762	0.638672	0.897559	0.0523999	7.00202e-05
	yrbG	-0.207223	-0.283231	0.290116	0.808547	7.70054	7.67474	7.99274	8.28192	0.616591	0.403713	0.328929	4.01061e-06
	cyaY__3prime	2.19057	-0.278409	-0.507029	-0.99941	6.36768	4.78064	4.70677	4.51623	6.76107e-08	0.84967	0.6626	0.284582
	yidC__5prime	1.61547	-0.264076	-0.384083	-0.12447	6.3866	5.23155	5.22437	5.31494	0.000110921	0.830919	0.724516	0.945172
	aroM__5prime	-0.157985	-0.2639	1.27151	1.23085	4.82356	4.80887	5.705	5.68541	0.92705	0.857783	0.00123898	0.0021054
	yidD	1.6489	-0.257809	-0.538551	-0.181232	6.78903	5.61451	5.53765	5.66659	7.00561e-07	0.791985	0.471251	0.887509
	sapB	1.33434	-0.252891	0.296852	0.415022	5.57442	4.76642	4.98472	5.11245	0.000732301	0.853296	0.802502	0.716762
	waaS__5prime	3.04388	-0.251118	-0.957094	-0.502261	7.75414	5.43908	5.17799	5.34184	3.41426e-30	0.803167	0.101518	0.545404
	rnpA__3prime	1.62249	-0.228552	-0.491906	-0.107858	6.58689	5.44141	5.37351	5.51584	1.98399e-05	0.841313	0.561419	0.947943
	gadE	-0.933397	-0.207122	-0.09372	0.548737	7.77649	8.07129	8.15968	8.48688	5.52361e-07	0.692471	0.853189	0.104294
	frdB	-0.722026	-0.199336	0.0391196	-0.167671	6.7828	7.01162	7.15751	7.03965	0.00921346	0.688073	0.959104	0.796051
	xanP	-0.0328395	0.343245	1.02334	1.51103	8.07135	8.27591	8.72497	9.05075	0.97171	0.26661	2.12794e-08	2.79149e-19
	mtlR	1.40181	-0.182947	-0.114637	0.0365416	7.00248	6.0652	6.12617	6.18191	1.84262e-08	0.832973	0.906756	0.980523
	psuK__5prime	-0.258292	-0.164014	1.15501	1.85504	6.40621	6.44027	7.25215	7.74037	0.693049	0.834559	3.63422e-07	4.10201e-20
	gltA	1.0546	-0.128941	-0.0139842	0.260049	6.77661	6.10657	6.18807	6.31982	2.84763e-05	0.889129	0.992749	0.723318
	waaQ__5prime	1.53865	-0.10315	0.260561	0.437017	5.85328	4.8408	5.07058	5.14079	1.13595e-06	0.95452	0.819802	0.647589
	ubiB__3prime	1.96282	-0.102311	-0.230754	-0.236771	6.0695	4.79901	4.7453	4.73958	4.23769e-07	0.962199	0.886539	0.895666
	cyaA	2.44587	-0.0923957	-0.531396	-0.635855	8.9222	7.23019	7.03741	7.00518	2.59537e-27	0.884469	0.0474833	0.014767
	yaiA__3prime	0.0769631	-0.0723113	1.11175	1.20247	5.44621	5.37956	6.10056	6.14891	0.963834	0.96571	0.000565855	0.000172212
	pka	0.662116	-0.0558574	0.517558	0.585586	7.30276	6.98183	7.26802	7.34305	0.00830099	0.944823	0.0642367	0.0173763
	3632568_3632666__5prime	1.42553	-0.0518473	0.116789	-0.0195619	5.75418	4.9271	5.00444	4.94957	0.000154492	0.979491	0.937766	0.996209
	nfuA	0.964651	-0.0457629	-0.127502	-0.306834	6.48248	5.91189	5.8963	5.8041	0.000635191	0.972968	0.894712	0.739237
	gltP__5prime	0.434558	-0.0422411	0.458749	2.71174	4.20964	3.98278	4.27346	5.92915	0.793069	0.990506	0.735885	1.52352e-13
	ftsQ__5prime	0.611939	-0.0312464	-1.80881	-3.2319	3.27808	3.11772	2.4417	2.30009	0.724557	0.997345	0.180466	0.00712562
	mlc	1.24737	-0.029756	0.0473526	0.167128	6.75154	6.01904	6.06999	6.13381	1.15941e-05	0.984012	0.970798	0.881956
	opgH	1.16132	-0.0276808	0.0082593	-0.0864553	7.81154	7.15915	7.16814	7.13792	4.06429e-09	0.976752	0.994013	0.920286
	acnB	1.30591	-0.00610219	-0.146222	0.219809	5.4754	4.75298	4.67319	4.88398	0.000753798	0.999703	0.931728	0.8928
	prlF	0.755348	0.00109575	-0.143046	-0.175279	7.36659	6.95308	6.90635	6.88257	0.000828088	1	0.816593	0.799353
	glnE__3prime	2.78402	0.0158857	-1.22823	-0.774716	5.63447	3.7291	3.25837	3.39031	2.26914e-11	0.998548	0.405734	0.723967
	trkH	1.20615	0.0187586	-0.235834	-0.273361	8.32959	7.63704	7.52782	7.50979	3.08389e-12	0.982604	0.553968	0.490887
	nagA	1.21068	0.0200206	0.142237	0.313257	6.49356	5.83738	5.89468	5.99584	1.16043e-05	0.991364	0.882747	0.692431
	mtlA__5prime	1.40607	0.0323778	-0.0799971	0.0337443	6.06474	5.28212	5.23758	5.28827	0.00256932	0.989029	0.963875	0.988497
	pta	1.06754	0.049133	-0.0943212	-0.282997	5.81191	5.30097	5.17525	5.1484	0.00276803	0.980339	0.947893	0.817968
	yqiC	1.03982	0.0537447	-0.0836351	-0.336587	6.72687	6.13976	6.10525	5.96778	4.82207e-05	0.965718	0.934458	0.641588
	yhcM	0.911772	0.061991	0.103958	0.163471	7.38772	6.92101	6.95202	6.98301	5.39148e-06	0.94291	0.870191	0.795624
	rsmG	0.391967	0.0707792	0.358167	0.69269	7.99947	7.83593	8.01871	8.19947	0.154357	0.914703	0.191921	0.000641109
	ribA__3prime	1.97337	0.0762196	-0.0184031	-1.35061	4.42544	3.20547	3.17899	2.66377	0.00135703	0.984535	0.998281	0.479828
	pitA	2.29447	0.0768145	0.414127	0.331773	8.52896	7.09318	7.26072	7.23789	1.51643e-29	0.926683	0.233969	0.457273
	cydB__5prime	2.15305	0.0995647	0.835359	0.522005	4.31494	3.09514	3.43115	3.31894	0.00968319	0.981805	0.655357	0.853966
	xylA	0.553938	0.106246	0.00479732	0.0160049	8.76711	8.52415	8.50316	8.49051	0.0085616	0.82745	0.997121	0.98572
	ptsP	-0.675795	0.111828	0.389394	0.633859	7.75132	8.13596	8.30213	8.44199	0.00105652	0.825813	0.120809	0.00140262
	tatD__3prime	2.2777	0.120896	-0.780108	-0.509226	5.77185	4.3379	3.93867	4.05548	4.74676e-09	0.956144	0.553968	0.773411
	trmL__3prime	4.94855	0.146939	-0.0308225	-0.483022	8.41077	4.50109	4.44508	4.21997	2.72149e-57	0.938281	0.992518	0.766083
	ldtB	-0.261727	0.149908	0.617467	0.498105	7.04978	7.27972	7.55736	7.48599	0.542798	0.780718	0.00605678	0.0706265
	pflB	0.188732	0.16298	0.606114	0.585953	7.38456	7.40772	7.66705	7.65702	0.716402	0.744925	0.00757798	0.0251063
	rnr	1.19698	0.174899	0.103535	0.0293712	7.46954	6.91634	6.86492	6.84898	2.72753e-07	0.787094	0.894122	0.980353
	glnS	1.6392	0.177834	-0.110536	-0.505753	4.8869	3.95414	3.84182	3.64399	0.00105652	0.939576	0.966579	0.829123
	703225_703390__5prime	1.6392	0.184377	-0.0949161	-0.506353	4.8869	3.94167	3.8338	3.62848	0.00105652	0.938149	0.971016	0.830069
	yhfK__5prime	3.1638	0.185942	-0.174161	-0.573429	6.2414	4.0529	3.88192	3.70849	2.41018e-16	0.938149	0.943511	0.816241
	pepP	1.55053	0.194394	0.205697	0.0788845	7.35117	6.4912	6.52097	6.44127	1.00562e-14	0.774792	0.735919	0.943484
	emrD	0.570856	0.196863	0.617297	0.644092	7.23219	7.05311	7.31023	7.31786	0.0250923	0.693793	0.00910788	0.00794587
	mrcA	-0.277136	0.208132	-0.620145	-0.568068	8.87856	9.13725	8.77327	8.78522	0.340919	0.587853	0.000409967	0.00268009
	phoE__3prime	-0.485918	0.214471	0.702007	0.651006	6.94023	7.28276	7.59472	7.5471	0.212271	0.760677	0.00563398	0.0418544
	ubiJ	1.0622	0.215597	0.224745	0.167224	6.45608	6.011	6.01016	5.99176	0.00312684	0.820554	0.814584	0.89015
	gltX__3prime	1.65614	0.221424	-0.133791	-0.348997	5.77882	4.87042	4.69378	4.60716	2.32687e-05	0.874776	0.936997	0.819696
	nuoC	2.1779	0.222502	-0.198421	-0.458108	6.18964	4.88639	4.66938	4.56345	6.54472e-15	0.871832	0.895926	0.728826
	sdhA	1.12776	0.222531	0.859943	0.965648	5.3764	4.99321	5.27583	5.43974	0.00907863	0.881162	0.110406	0.038426
	yfbP	1.09139	0.228656	0.245242	0.0899188	8.28363	7.77204	7.79885	7.71159	3.71388e-10	0.540118	0.470204	0.890169
	mppA__3prime	0.156911	0.229838	0.534411	0.595813	7.261	7.30823	7.50747	7.5307	0.762914	0.614959	0.0259538	0.00895079
	lldR	0.932221	0.251739	0.220112	0.277978	6.67118	6.31656	6.29843	6.34175	0.00070667	0.717732	0.74388	0.701302
	yhfK	1.38183	0.260197	0.157209	0.0861355	9.69825	9.01323	8.96859	8.93158	1.01105e-08	0.460657	0.699065	0.891631
	tatA__5prime	2.38595	0.263387	0.201451	0.050928	5.85855	4.41636	4.38498	4.30976	1.1915e-11	0.872893	0.9142	0.986586
	758217_758384__3prime	1.65475	0.27541	0.509855	0.83667	4.8756	4.00839	4.16083	4.35446	0.00353733	0.888564	0.732728	0.414037
	cspC__5prime	-0.118984	0.279264	0.825529	1.08937	7.27283	7.47974	7.8407	7.99099	0.832828	0.527304	4.36478e-06	1.39363e-10
	rcsD__3prime	-1.20348	0.297335	1.21092	1.37203	5.58012	6.2	6.82089	6.90258	0.00396652	0.688762	0.000383607	1.84094e-07
	cyoE	1.12024	0.300755	0.0544829	0.0340248	6.63682	6.17973	6.04787	6.04973	1.517e-05	0.634576	0.962375	0.98113
	selB	0.585131	0.305055	0.220086	0.237366	8.73106	8.59013	8.563	8.56449	0.00274254	0.299231	0.499953	0.512393
	254726_254747__5prime	-0.426149	0.305663	0.922911	0.833757	6.75379	7.12682	7.52668	7.45589	0.400229	0.637084	0.000335219	0.00578611
	ydeQ	0.736264	0.309016	-0.0657714	-0.10556	8.16499	7.94611	7.76542	7.7433	0.000565345	0.311936	0.910195	0.861457
	yobF__5prime	0.216134	0.311881	0.778194	1.00833	5.9274	5.99561	6.30072	6.42765	0.808529	0.676397	0.0437483	0.00205412
	sapC	2.12559	0.31243	0.167428	-0.0309219	4.92094	3.72915	3.65352	3.56487	7.41321e-05	0.895474	0.954602	0.997005
	mutM__5prime	3.08297	0.3133	0.268693	-0.0173413	4.97439	2.99254	2.9464	2.83756	6.56855e-07	0.923528	0.928967	0.99973
	waaB	0.950314	0.318315	-0.117506	-0.14557	9.91748	9.53664	9.34361	9.31104	1.19478e-07	0.21783	0.765441	0.752042
	thrC	1.28224	1.76343	0.994089	0.920474	6.79119	7.22644	6.64493	6.63578	1.16533e-08	4.57425e-20	9.70836e-05	0.0002941
	ygiS__5prime	1.49487	0.322891	-0.342762	-0.570302	6.68105	5.93275	5.63288	5.51732	2.26543e-07	0.643235	0.641756	0.374212
	queA	1.14129	0.324173	0.236738	0.108829	6.93442	6.44562	6.40977	6.34269	8.93482e-06	0.553309	0.703984	0.912105
	lrhA__5prime	0.514622	0.325136	2.12163	2.31299	7.84368	7.72521	9.01644	9.1421	0.111968	0.510506	7.56969e-22	3.59203e-24
	fimC	1.11154	1.0338	0.968291	0.908312	8.69717	8.66043	8.64078	8.5894	3.07946e-11	1.03725e-09	2.68585e-09	7.64493e-08
	waaQ	2.18684	0.328061	-0.0327045	-0.0450837	11.6056	10.2979	10.1498	10.1159	1.77397e-29	0.225603	0.958665	0.948246
	thrB	0.956605	1.13706	0.89264	0.828318	7.05691	7.23616	7.06697	7.03912	1.42007e-05	1.93325e-08	4.16044e-05	0.000256777
	dsbD	0.255821	0.551458	0.82137	0.728147	8.02349	8.23062	8.40683	8.34987	0.572684	0.0174078	1.64316e-05	0.000202239
	nuoJ	1.63472	0.33051	0.2325	0.0568715	5.07071	4.22014	4.20306	4.08532	0.000292694	0.833602	0.89952	0.987154
	pepA	0.345551	0.332508	0.62487	0.680507	7.33112	7.34806	7.54007	7.56416	0.336017	0.325061	0.00341082	0.00239999
	yjdC	0.19276	0.335557	0.705745	0.895109	6.59522	6.70753	6.94114	7.05709	0.761719	0.44937	0.00475733	0.000167649
	mutL__3prime	0.134386	0.33604	1.59148	1.65191	3.72622	3.87881	4.69493	4.75454	0.965685	0.867682	0.00501179	0.00173233
	dusB	0.687809	0.338151	0.816255	1.49268	6.2732	6.13662	6.41241	6.89797	0.0525836	0.568258	0.0114001	1.21326e-12
	aroB	0.902404	0.339803	0.0719215	0.106383	6.86867	6.5622	6.42309	6.44891	0.000264765	0.475992	0.937831	0.909879
	yobF	-0.136836	0.320729	0.814656	1.10858	6.83106	7.06643	7.40016	7.57003	0.835272	0.470027	9.34135e-05	3.95097e-09
	waaS__3prime	0.756028	0.347386	-0.245521	-0.198919	6.98064	6.73337	6.46947	6.46499	0.00335316	0.422581	0.663673	0.796051
	ubiH	3.57619	0.348803	0.448798	0.4131	5.19981	2.77973	2.83437	2.81874	2.78485e-14	0.909983	0.858035	0.894838
	istR__5prime	1.60195	0.351715	0.156479	-0.0703539	5.46192	4.6539	4.57069	4.44857	0.000334857	0.797385	0.932947	0.979069
	yhaV__5prime	1.50825	0.35703	0.00541862	-0.0850257	6.11313	5.37463	5.2012	5.16215	4.8515e-06	0.70112	1	0.960475
	ackA	2.04205	0.357717	0.518704	0.361877	5.23391	4.25919	4.25034	4.271	1.71255e-06	0.8206	0.724705	0.851305
	mltB	0.885236	0.359867	0.122907	0.154617	7.18232	6.89535	6.77794	6.79615	0.000352644	0.403395	0.864913	0.847767
	xanP__5prime	#N/A	0.360497	2.21041	3.0165	#N/A	3.14725	4.49485	5.1471	#N/A	0.893335	0.00015062	5.70867e-12
	purL	0.638853	0.63564	0.775495	0.691845	8.16126	8.22576	8.29632	8.27013	0.00182871	0.00247805	1.24652e-05	0.000332613
	3775057_3775086__3prime	5.48118	0.374362	0.116743	-0.185684	8.39825	4.10404	3.99014	3.83113	8.81223e-50	0.833602	0.965485	0.950354
	treR__5prime	0.728418	0.379458	0.479726	0.510925	6.86502	6.67728	6.74481	6.76376	0.00479692	0.349587	0.165817	0.129233
	tufA	0.951455	0.380371	-0.533985	-0.745279	6.7153	6.43792	5.95957	5.92132	0.00344041	0.527484	0.408222	0.141389
	npr	-0.568413	0.393554	0.744699	0.976651	4.9666	5.4651	5.6827	5.83447	0.511244	0.607628	0.112353	0.0087279
	ubiI	2.10088	0.393735	-0.0588967	-0.0621054	7.35372	6.21957	5.9755	5.98631	3.46792e-16	0.550499	0.966281	0.967589
	waaG__3prime	3.50802	0.396918	-0.261725	-0.353953	8.27592	5.86808	5.55531	5.50598	1.12274e-30	0.617943	0.812535	0.768668
	dctR	-0.206791	0.397712	0.359325	0.639501	10.1841	10.4761	10.5048	10.6352	0.530825	0.142611	0.11286	0.00095177
	eda	1.85678	0.403891	0.787974	0.872464	4.70659	3.769	3.98009	4.05888	0.00432116	0.853268	0.58565	0.572351
	bluR__3prime	1.28869	0.406737	0.364016	0.250943	6.35393	5.80888	5.80653	5.73822	7.20621e-06	0.529573	0.583692	0.795907
	xseB__5prime	1.47122	0.409734	0.491829	0.334779	5.1894	4.51471	4.57415	4.47969	0.000710194	0.749773	0.675365	0.838283
	thiI__5prime	1.47122	0.409734	0.491829	0.334779	5.1894	4.51471	4.57415	4.47969	0.000710194	0.749773	0.675365	0.838283
	yrdB__5prime	1.1128	0.413926	0.133087	0.140883	5.57773	5.23743	5.06413	5.09388	0.00642182	0.632041	0.927105	0.928655
	bglJ__5prime	0.66763	0.420942	0.0646331	0.174841	8.5714	8.4225	8.26389	8.30096	0.000636859	0.0782441	0.902067	0.711451
	mgtL__5prime	0.788448	0.421022	0.435495	0.5032	6.70263	6.50205	6.52034	6.5605	0.0040307	0.321346	0.287955	0.184771
	aroE	1.06648	0.427284	0.336238	0.268819	7.3983	7.06326	7.00859	6.98035	1.89866e-06	0.2663	0.424255	0.617134
	hrpB	0.57418	0.427628	0.355458	0.189329	8.76518	8.70703	8.68476	8.58633	0.00365542	0.0629373	0.167354	0.65916
	opgG	1.57443	0.428647	0.202052	0.126452	6.98455	6.28988	6.14656	6.13403	2.02183e-13	0.431309	0.786506	0.899979
	fdhE	0.770493	0.431735	0.37127	0.432946	7.40843	7.24457	7.22474	7.25563	0.000311289	0.156137	0.249785	0.165926
	rpmG__3prime	2.94977	0.444801	-0.138915	0.0415251	6.42836	4.58492	4.29713	4.38524	6.11293e-15	0.752168	0.954051	0.989413
	yobF__3prime	-0.272014	0.445629	1.31429	1.54216	6.28002	6.65687	7.25417	7.3986	0.651422	0.309641	2.30902e-12	1.97355e-14
	dksA	-0.533941	0.447577	1.30057	1.19948	5.02509	5.5701	6.12049	6.06206	0.528902	0.523791	0.000175764	0.00775975
	rfaH	2.84067	0.451693	-0.411221	0.0083886	7.06034	5.35516	4.90835	5.12407	5.00466e-25	0.563686	0.696413	0.999691
	purF	0.516094	0.476716	0.768364	0.907983	6.08038	6.13566	6.29876	6.41304	0.268893	0.404377	0.0222946	0.00222354
	cyoA	0.679812	0.476788	0.111895	0.131712	7.27848	7.18683	6.99821	7.00805	0.0057968	0.113792	0.866211	0.853966
	rng	0.642925	0.478594	-0.199786	-0.161942	7.43429	7.37516	7.03054	7.04879	0.00581916	0.0753453	0.663882	0.79465
	yecT__5prime	3.22585	0.480226	-0.360976	-0.191991	8.01504	5.90638	5.51823	5.57064	5.98701e-24	0.513714	0.708924	0.894838
	sspB	0.472329	0.481277	0.954836	1.34599	6.1559	6.2024	6.50553	6.77665	0.327787	0.310175	0.00105217	9.02776e-10
	mcrC	-0.605719	-0.759991	-0.733087	-0.647726	8.66604	8.60402	8.65266	8.65995	0.00181994	0.000396368	4.19912e-05	0.00048467
	ypjC	-0.481246	-0.602327	-0.743095	-0.616454	8.57122	8.52225	8.49824	8.53005	0.0253589	0.0260922	3.00681e-05	0.00198187
	argS__3prime	3.22166	0.494431	-0.345314	-0.178682	8.01629	5.9204	5.53042	5.5825	1.05079e-23	0.498448	0.727404	0.903862
	metB	0.727843	0.498747	0.0938718	0.0287789	7.39153	7.3112	7.08191	7.06285	0.00508611	0.118709	0.887586	0.97928
	mlaC	0.709437	0.503884	0.0473365	-0.153553	7.04887	6.96348	6.72287	6.62771	0.00666238	0.148515	0.957796	0.840724
	serB__5prime	1.15208	0.508128	0.608115	0.442936	5.48022	5.13724	5.19505	5.11114	0.00685969	0.531495	0.400194	0.671471
	sucC	2.0023	0.513978	0.74944	1.03021	5.98521	5.07226	5.16893	5.40194	1.56015e-10	0.541818	0.336931	0.0503344
	hscA	2.54529	0.517024	0.685136	0.363981	4.54537	3.18277	3.22573	3.10215	1.35602e-05	0.826118	0.70765	0.903907
	fadH__3prime	2.9983	0.51782	-0.816699	-1.07057	5.67876	3.83934	3.22702	3.13783	3.39442e-13	0.77823	0.656265	0.595025
	cyoB	1.30489	0.518075	0.317372	0.158626	7.58708	7.12583	7.00367	6.93702	1.25657e-12	0.0565741	0.419235	0.805948
	dctR__5prime	0.212109	0.518481	0.460623	0.58612	9.05787	9.21535	9.22839	9.27002	0.53251	0.0188627	0.0195543	0.00118715
	ydeS__5prime	1.2353	0.521198	-0.192379	-0.0618965	6.25914	5.80624	5.46345	5.51242	1.99871e-05	0.349513	0.857984	0.970083
	sucD	1.72817	0.529092	0.401306	0.745527	5.50289	4.76447	4.66794	4.90565	2.30751e-06	0.577882	0.74388	0.344856
	higA	3.09011	0.531119	-0.964781	-1.669	5.65507	3.74579	3.07248	2.87026	4.08767e-15	0.77774	0.572194	0.279369
	3227057_3227078__3prime	3.07401	0.531119	-0.964781	-1.669	5.6407	3.74579	3.07248	2.87026	6.28543e-15	0.77774	0.572194	0.279369
	cpdA	0.288078	0.533086	0.806117	1.02634	6.68728	6.85374	7.03448	7.17523	0.557001	0.0737045	0.000495317	7.79842e-07
	hldD	4.46042	0.535909	-0.610275	-0.670983	7.7107	4.60822	4.03938	4.0305	6.52996e-79	0.625091	0.687693	0.672468
	2297895_2298550	0.602209	0.536311	0.81083	0.777719	6.70935	6.74482	6.89715	6.90272	0.0669152	0.105763	0.00106453	0.0155635
	qseB	0.688023	0.539281	0.77391	0.648707	6.61299	6.57492	6.72231	6.65219	0.0207768	0.117087	0.00356069	0.0495025
	crp__3prime	3.36195	0.544521	0.0900127	-0.163788	7.8087	5.6299	5.4055	5.25902	3.04878e-18	0.500084	0.957796	0.920286
	serB	0.749343	0.54547	0.202873	-0.0183062	6.97529	6.8974	6.70994	6.60174	0.00239448	0.0812353	0.713872	0.988528
	cydD__3prime	2.48398	0.546203	#N/A	#N/A	4.60959	3.22271	#N/A	#N/A	0.000726443	0.826118	#N/A	#N/A
	ycgX__5prime	1.49189	0.548691	0.522125	0.408217	6.39124	5.79379	5.79027	5.72811	4.83852e-08	0.311936	0.347855	0.575385
	yeeN	-0.598358	-0.945914	-0.787379	-0.676284	7.52876	7.41461	7.49819	7.52524	0.0128178	6.12425e-06	9.88667e-05	0.00198165
	iraP	-0.267304	0.552116	0.292968	0.287142	8.5858	9.00383	8.89795	8.86762	0.387306	0.00623993	0.260444	0.34508
	sspA__3prime	0.594214	0.552604	1.38366	2.01365	4.36547	4.3994	4.9253	5.4356	0.637865	0.632041	0.0216215	4.31899e-08
	lepA	1.79737	0.560099	0.265693	0.0583782	6.95049	6.10404	5.96782	5.83319	1.05079e-16	0.218518	0.71217	0.966482
	nagB	1.35066	0.563271	0.394458	0.277353	6.62298	6.15259	6.04663	5.9977	5.94096e-08	0.221033	0.499953	0.749731
	yagM	0.617554	0.572102	-0.148557	-0.0673981	9.15791	9.12614	8.7764	8.79375	0.00261907	0.0038561	0.752007	0.917773
	citG	0.530262	0.57228	0.880365	1.02172	6.05512	6.13664	6.3278	6.42949	0.254464	0.191269	0.0044483	0.000186491
	ispB__3prime	3.13074	0.577463	-0.0571781	-0.111037	5.58206	3.63537	3.31886	3.27214	7.09427e-08	0.792157	0.990395	0.978941
	ddlB	0.895149	0.581155	-2.65399	-3.13097	5.27504	5.24101	4.08204	4.08428	0.10783	0.437567	0.00155773	4.58617e-06
	talB	0.524991	0.585566	0.619622	0.725864	7.56856	7.6455	7.67514	7.74051	0.0393355	0.00774373	0.00294408	0.000213259
	nagC	2.01271	0.586386	0.401136	0.435046	7.35877	6.37955	6.28054	6.30375	6.82366e-23	0.181598	0.499117	0.445503
	fimI__3prime	0.727308	0.591834	0.558434	0.566266	7.9749	7.88487	7.9064	7.88557	0.000806327	0.0107949	0.0194604	0.0266594
	mlaB	0.757925	0.597409	0.160481	0.0731559	6.83413	6.74111	6.52615	6.46019	0.00369055	0.0688714	0.81231	0.944579
	waaP	3.782	0.597778	-0.134812	-0.113902	10.6006	8.07786	7.69335	7.70422	2.49296e-66	0.0152288	0.781969	0.853966
	mlaA	0.812215	0.598224	0.248676	0.265445	7.1771	7.0541	6.88262	6.87599	0.000352391	0.0376985	0.583692	0.606742
	cadB	0.47571	0.606802	0.26394	0.267363	10.3771	10.4537	10.295	10.2717	0.0205919	0.000679713	0.31608	0.360976
	lptD__3prime	2.98097	0.607823	#N/A	0.0348293	4.82783	3.11533	#N/A	2.80235	0.000107883	0.81726	#N/A	0.997584
	slp	0.354374	0.611012	0.476664	0.576265	10.7379	10.8714	10.8385	10.8658	0.127871	0.00106008	0.00951477	0.00102658
	gadY	0.217349	0.616497	-0.325438	-0.211165	8.12106	8.34557	7.89062	7.91566	0.573238	0.00319516	0.321554	0.643353
	tdcA	0.611648	0.616622	0.203344	0.206999	8.99299	9.01089	8.80201	8.78872	0.00128785	0.0008374	0.533022	0.593827
	lldP	0.514419	0.620485	0.549387	0.506894	8.54301	8.63754	8.60481	8.58089	0.0161732	0.00145605	0.00563978	0.0215453
	gadX__3prime	0.239035	0.620551	-0.279908	-0.209582	8.26295	8.48229	8.04466	8.05003	0.512197	0.0031664	0.430592	0.637708
	tufB	1.37986	0.630646	-0.286675	-0.359477	6.58328	6.21752	5.66153	5.70859	5.94096e-08	0.150889	0.739541	0.660322
	arcA	2.40463	0.634144	1.024	1.77938	5.46511	4.21385	4.46342	5.02067	1.16092e-10	0.615014	0.252516	0.000219199
	hfq	1.5464	0.635541	1.42581	2.63959	4.88838	4.33279	4.86145	5.84808	0.00622111	0.58108	0.0269349	2.52917e-13
	ytfI	-0.493539	-0.591966	-0.85043	-0.683406	7.46333	7.44411	7.35994	7.42303	0.0860469	0.0321371	4.75111e-05	0.00476387
	zntA	0.724764	0.640966	0.552667	0.52721	8.20483	8.19173	8.14489	8.13437	0.000119989	0.00171608	0.0089546	0.0163804
	yfiR	0.775017	0.650506	0.388282	0.336605	8.17503	8.11091	7.98725	7.94017	6.91773e-05	0.000986394	0.120622	0.276886
	glpX	0.685984	0.656375	0.474715	0.441994	6.99458	7.00046	6.90856	6.88624	0.00801112	0.0247503	0.137742	0.217094
	recF	0.78205	0.658214	0.625827	0.55749	7.73558	7.69936	7.68323	7.65076	0.000141507	0.00274749	0.0055589	0.0250889
	nuoF	2.15629	0.658428	-0.28247	0.0244088	4.97824	4.03758	3.49786	3.69911	4.1292e-05	0.649507	0.911485	0.997584
	fur	2.52993	0.662887	0.589695	0.472459	4.30678	2.94742	2.90833	2.84195	9.88174e-05	0.770215	0.7877	0.870966
	gmhA	3.85189	0.667205	#N/A	-0.473795	5.34477	2.87072	#N/A	2.30556	2.88085e-20	0.771652	#N/A	0.892655
	purD	0.505677	0.668723	0.485379	0.450231	7.57993	7.69624	7.61541	7.57735	0.0581943	0.00535208	0.0519762	0.102468
	ybcN	0.619054	0.669191	0.742481	0.630117	6.71001	6.74358	6.82073	6.73585	0.0436742	0.0318115	0.00531629	0.0521382
	purD__5prime	1.29997	0.67412	1.23544	1.0552	5.23716	4.95013	5.26861	5.20706	0.00327503	0.381377	0.00613578	0.036776
	qseC	0.865203	0.676405	-0.162299	0.0453655	6.84339	6.76973	6.31891	6.4283	0.000574561	0.0266032	0.845747	0.968306
	murC__3prime	0.858306	0.678275	-4.00511	-4.26514	3.73194	3.71356	2.45453	2.42861	0.536291	0.6762	0.000108773	0.0185188
	recQ__5prime	1.27477	0.679578	-0.190178	-0.215004	6.13444	5.75447	5.30934	5.28618	3.20442e-05	0.174504	0.866211	0.860107
	pepD	0.755168	0.679953	0.398831	0.464772	7.58093	7.55597	7.4036	7.44157	0.00659834	0.0173401	0.339473	0.249944
	nuoL	2.62859	0.680406	0.166474	0.393982	6.46482	5.08032	4.77697	4.90951	9.40394e-06	0.591014	0.94572	0.845635
	rcsF	-0.602831	0.682315	0.0816115	0.105503	6.45411	7.09927	6.80526	6.78456	0.111244	0.00762986	0.910127	0.894838
	nfsA	0.0299121	0.684106	0.738802	0.902043	6.3443	6.75459	6.79219	6.90275	0.985267	0.0486399	0.0373988	0.000966174
	rsmB__3prime	2.96823	0.684132	-0.976597	-1.54088	5.80061	4.10948	3.33029	3.16236	5.85928e-15	0.600844	0.538923	0.355015
	selA	1.00117	0.684823	0.668122	0.492252	7.76827	7.59699	7.59758	7.49184	6.63875e-05	0.0166476	0.0255161	0.174436
	uspE	1.29296	0.687256	0.525394	0.494652	5.8435	5.48364	5.369	5.37364	9.70696e-05	0.200748	0.449776	0.619754
	glnG	0.643189	0.689091	0.323953	0.237028	7.58242	7.64579	7.43971	7.39561	0.00422235	0.00158253	0.327846	0.612674
	aroE__5prime	2.00183	0.689525	0.112516	0.387996	4.78615	3.87243	3.56149	3.69597	0.000589197	0.650505	0.970381	0.871452
	sfsB__5prime	2.77431	0.696731	0.395456	0.15721	5.04598	3.49195	3.33462	3.19171	3.28836e-07	0.729332	0.862733	0.964004
	gcl	0.340689	0.697482	0.464234	0.484048	8.55134	8.78678	8.66601	8.66921	0.235703	0.000275675	0.0381663	0.0362392
	waaP__5prime	3.14192	0.699011	-0.0428002	-0.0332146	9.09339	7.19706	6.81025	6.80536	6.68186e-41	0.0184083	0.967638	0.978941
	thrA	0.641337	0.701916	0.633966	0.414049	7.95861	8.03565	7.99825	7.87569	0.00150892	0.000304457	0.00105217	0.14789
	skp__5prime	1.6297	0.704918	0.305861	0.217458	5.91612	5.29373	5.08185	5.02286	3.74941e-07	0.240825	0.774322	0.879274
	gpp	0.88644	0.704923	0.259689	0.114455	8.38102	8.2964	8.052	7.97131	8.50502e-07	0.000176966	0.407174	0.842926
	703225_703390	2.91195	0.705497	-0.0267131	-0.0698197	6.97482	5.32442	4.91868	4.90548	1.94679e-22	0.245579	0.991684	0.970986
	pdhR	1.37539	0.706534	0.482426	0.652968	6.01778	5.58502	5.46218	5.56838	0.00293753	0.333722	0.609788	0.465498
	gatZ	0.155065	0.706908	0.102612	0.0841352	7.63544	7.96179	7.64024	7.62297	0.792279	0.00190112	0.873776	0.916806
	glnS__3prime	2.91373	0.709852	-0.0267131	-0.0586864	6.97639	5.32711	4.91868	4.9109	2.01524e-22	0.240615	0.991684	0.977995
	mutM	1.4141	0.713158	0.24526	0.365039	7.61159	7.14679	6.90815	6.95636	2.07818e-12	0.00404303	0.601208	0.367021
	ycjS	0.848433	0.718565	1.1617	0.910339	5.22052	5.227	5.47505	5.35543	0.132755	0.250714	0.0055589	0.0697791
	nuoM	2.78308	0.718959	0.13962	-0.356957	5.3924	3.87907	3.54443	3.3092	0.00870347	0.789962	0.977935	0.937285
	yjaH	-0.0055092	0.722234	0.26774	0.164781	6.28722	6.70762	6.4683	6.40066	1	0.00907449	0.62564	0.84454
	pstC	0.506033	1.79218	0.773281	0.307592	5.20838	6.16518	5.44273	5.17735	0.638004	4.27098e-06	0.287751	0.837455
	fbp	1.00663	0.729129	1.07059	1.07993	6.2331	6.10149	6.32469	6.33785	0.00172828	0.0951037	0.000304983	0.000160414
	purH	0.965687	0.750448	0.792868	0.749768	7.75697	7.68805	7.70525	7.69514	1.15941e-05	0.000810122	0.000306487	0.000978198
	nlpI	1.21827	3.02919	0.756584	0.0365891	7.04536	8.54253	6.77985	6.37622	6.71215e-09	4.21733e-68	0.0055589	0.978941
	rbsB__3prime	0.714701	0.766617	1.15938	1.33005	5.64316	5.68547	5.96667	6.07945	0.189234	0.146841	0.0016676	0.000144212
	rne	1.94122	0.769372	0.738849	0.839619	5.89456	5.09952	5.09282	5.14583	4.41078e-06	0.340907	0.407174	0.296605
	yhbE	0.459555	0.770568	0.265127	0.237523	7.02875	7.23802	6.96471	6.93672	0.154328	0.00104656	0.553968	0.672202
	surA	3.50608	0.773548	-0.530465	-0.742871	8.14794	5.98562	5.32759	5.23518	3.31323e-62	0.06369	0.465585	0.250283
	hsrA__3prime	-0.683419	0.778152	1.47533	1.28819	5.54213	6.28514	6.79502	6.63907	0.226427	0.09732	1.59076e-09	4.05152e-07
	glpG	0.620671	0.77983	0.667176	0.485112	6.94005	7.08721	7.02929	6.92062	0.0447391	0.00322879	0.0147307	0.162282
	dacC	0.693484	0.782783	0.254768	0.33969	7.08463	7.16649	6.87241	6.91244	0.00332425	0.000409167	0.569384	0.408265
	djlA__5prime	1.55293	0.78521	0.388113	0.320425	5.75177	5.22974	5.02576	4.97093	0.00109744	0.330122	0.754819	0.847456
	rsxC	0.638842	0.79067	0.735634	0.743252	6.79251	6.9656	6.91292	6.94538	0.0371494	0.00070424	0.00334509	0.00396053
	mlaD	0.791731	0.794528	0.19402	0.138046	7.19869	7.21091	6.88224	6.84625	0.00353733	0.00408743	0.724181	0.853966
	dnaK	0.572012	0.797368	1.53076	1.94769	4.78861	5.15245	5.52451	5.98194	0.678395	0.420732	0.0191626	5.92753e-05
	yigI__5prime	1.10763	0.79837	0.171904	0.0899672	6.73507	6.53242	6.1984	6.14716	0.000486041	0.0251337	0.864398	0.946725
	ydeS	1.28514	0.800851	0.299496	0.206709	7.45873	7.18761	6.88886	6.8501	6.98144e-11	0.000685311	0.513777	0.752695
	hemE__5prime	0.551411	0.804237	0.891879	0.728441	6.33748	6.49966	6.58767	6.46882	0.187346	0.00890899	0.00244685	0.0384981
	sucA	3.22257	0.806633	0.399356	-0.0125436	6.55034	4.87965	4.47052	4.42261	2.71016e-12	0.445534	0.825608	0.999691
	fimA	0.988405	0.812389	0.879166	0.9323	6.85747	6.80205	6.83076	6.88869	0.000189452	0.00441681	0.00155773	0.000403053
	waaG	3.47535	0.817497	-0.0338638	0.0158081	11.3547	9.22956	8.77448	8.78866	1.15386e-51	0.000116611	0.966281	0.988497
	ileY__3prime	0.510232	0.827414	0.769133	0.647769	6.84063	7.03632	7.03239	6.93971	0.214463	0.00343667	0.0139207	0.060795
	gltS__5prime	0.659696	0.828676	1.11635	1.97903	4.10514	4.29724	4.46077	5.13842	0.633487	0.443945	0.195691	3.47407e-05
	frlD__3prime	0.0620761	0.829338	0.170787	0.133355	6.30954	6.73579	6.39258	6.34652	0.963704	0.0037155	0.829585	0.894381
	gatA__5prime	0.394183	0.830973	0.313975	0.290115	7.13564	7.39355	7.12038	7.08398	0.332089	0.000426353	0.477845	0.583997
	mlaF	0.999444	0.833983	0.47653	0.26246	7.97483	7.88106	7.68994	7.55366	6.89171e-08	0.000126298	0.0453505	0.539063
	lptD__5prime	1.91373	0.834376	0.482495	0.314007	5.86325	5.12741	4.92727	4.83361	3.32322e-06	0.269385	0.674264	0.849723
	epmB	0.493906	1.51217	0.748008	0.711687	5.78167	6.55614	5.99932	6.02138	0.460251	2.15061e-07	0.103408	0.156921
	4356303_4356607__5prime	1.28457	0.837651	0.995304	0.888054	5.75517	5.48828	5.61531	5.52968	0.000393998	0.0820915	0.0211858	0.0648407
	rsmJ	0.552474	0.844423	0.288713	0.297705	6.34153	6.55085	6.23538	6.23792	0.207277	0.00705015	0.671412	0.695
	lysP	0.396349	0.845272	0.849659	0.853404	7.03343	7.34433	7.35852	7.35983	0.381932	0.00175644	0.00193443	0.00159163
	ydeR__5prime	1.36776	0.852719	0.287854	0.152052	6.74608	6.41808	6.09829	6.02237	4.89692e-06	0.0303527	0.734106	0.903907
	treC	1.83213	1.63252	0.724986	0.541594	6.89781	6.82087	6.17917	6.08753	2.34933e-13	2.13478e-09	0.0759042	0.307239
	nuoG	2.24189	0.85928	0.476062	-0.0184729	6.49905	5.53413	5.28545	5.04146	2.83341e-16	0.103475	0.556784	0.996438
	yadM__5prime	0.607569	0.862415	0.631903	0.597301	8.07736	8.21877	8.12268	8.0691	0.00259001	1.60579e-06	0.000908157	0.00397495
	alaA__5prime	0.820436	0.86963	2.72364	2.71214	6.15924	6.24633	7.67409	7.66617	0.0301601	0.139155	2.33185e-40	3.10206e-28
	rsmB	0.421502	0.873269	0.195243	0.0927717	7.31084	7.61536	7.23338	7.17207	0.297326	0.0004609	0.752301	0.920286
	atpB	3.1105	0.881037	0.569669	0.42787	5.84241	4.11627	3.91988	3.84581	6.47345e-19	0.437909	0.721473	0.842915
	ycgJ__5prime	0.465087	0.883156	0.573197	0.765998	6.35433	6.6291	6.45368	6.56538	0.325586	0.00118905	0.121995	0.0149951
	yfeD__3prime	3.87266	0.886186	#N/A	#N/A	5.69176	3.3087	#N/A	#N/A	0.00025488	0.757015	#N/A	#N/A
	cydC__5prime	2.48474	0.89398	#N/A	#N/A	3.47467	2.34913	#N/A	#N/A	0.00422235	0.680407	#N/A	#N/A
	tomB__5prime	0.608828	0.896312	0.558396	0.870488	6.45536	6.64839	6.46601	6.64229	0.161484	0.00653953	0.222077	0.00966728
	yifE	1.6389	3.05568	0.703141	0.757496	5.38927	6.61946	4.80904	4.837	0.000888368	5.76533e-20	0.50286	0.46056
	waaF	6.64771	2.39772	0.697689	0.475156	8.85117	5.10949	3.75922	3.72172	9.55789e-128	1.80318e-08	0.646161	0.827064
	prmA	0.318606	0.908766	0.417232	0.479609	5.6319	6.05678	5.74081	5.79773	0.681492	0.00913791	0.525984	0.430081
	speE	0.933107	0.90901	0.535478	0.361237	7.06111	7.09179	6.87727	6.76657	0.00277851	0.00291956	0.22223	0.574609
	rrsE	0.554359	0.913497	0.610961	0.123262	5.4193	6.29782	5.66135	5.83085	0.382784	0.00369175	0.251524	0.91847
	ygbE	0.0524686	0.914663	0.268229	0.0907027	6.18754	6.6939	6.34967	6.22318	0.969953	0.000420911	0.648828	0.93549
	ytfP	0.674133	0.920864	0.312895	0.199277	6.63742	6.81711	6.46836	6.39806	0.0396154	0.000345613	0.538465	0.821093
	sapF__5prime	2.70345	0.921302	#N/A	#N/A	3.06683	1.8559	#N/A	#N/A	0.00962353	0.722228	#N/A	#N/A
	rrsB	0.669847	0.92144	0.461359	0.182779	5.51401	6.26688	5.55785	5.82571	0.226917	0.0038561	0.499953	0.859372
	acrA	0.564041	0.904117	0.694865	0.657831	7.74617	7.98673	7.87163	7.84073	0.0188469	1.20179e-05	0.000831374	0.00394785
	serS	3.42889	0.933526	#N/A	#N/A	3.57781	1.92303	#N/A	#N/A	0.00134576	0.7081	#N/A	#N/A
	gadX	0.516928	1.41354	0.649404	0.646474	10.4587	11.0353	10.5674	10.539	0.0325341	2.15366e-15	0.00173769	0.00318673
	rrsA	0.546121	0.936326	0.532003	0.286392	5.54101	6.36213	5.76147	5.96932	0.372676	0.00207569	0.329823	0.728487
	gpsA__3prime	3.39686	0.937457	0.0762957	0.15778	7.67596	5.72963	5.22644	5.27779	2.78014e-35	0.023584	0.961068	0.906716
	zur	0.580398	1.0236	0.649157	0.5246	7.02251	7.34956	7.11576	7.04646	0.0854243	5.94783e-06	0.0257414	0.133738
	sapD	2.61813	0.955441	0.21703	0.127855	5.53969	4.33234	3.87141	3.84615	2.92502e-13	0.326423	0.933053	0.964235
	ygfB	0.735366	0.955992	0.795599	0.608133	6.05189	6.25852	6.15613	6.04609	0.0682634	0.00345756	0.0303996	0.198149
	bamA__3prime	1.72967	0.956349	0.553581	0.502422	5.9508	5.41389	5.1835	5.14199	2.1567e-08	0.0412286	0.458502	0.572734
	rrsD	0.449484	0.958694	0.332012	0.246615	6.21167	6.69494	6.22045	6.27237	0.344516	0.00021357	0.554491	0.750825
	lipB	3.44591	0.958968	-0.0334351	-0.706542	6.00469	4.08048	3.46618	3.22554	1.37265e-21	0.378383	0.993008	0.762392
	ppk__3prime	1.18668	0.961427	1.24591	0.873973	5.51573	5.4341	5.61805	5.38744	0.00243047	0.0318115	0.00155773	0.0848443
	polB__3prime	-0.0216394	0.962152	1.05963	1.14248	5.13833	5.7319	5.80264	5.86159	0.997487	0.0214965	0.00699712	0.00220711
	zraR__3prime	0.922243	0.964286	0.769931	0.737712	6.09291	6.10428	6.02302	5.9748	0.00873602	0.008853	0.0433227	0.0741327
	50326_50363__3prime	2.02235	0.970223	0.613269	0.205546	4.21141	3.49143	3.30942	3.04532	0.00867403	0.560784	0.764523	0.955594
	glpE	1.23104	0.976837	1.38867	1.14068	5.10275	5.04224	5.25911	5.15899	0.0109984	0.0874075	0.00141358	0.0277106
	zraS	0.711016	1.15309	0.63085	0.617339	7.49979	7.83486	7.49895	7.49917	0.000930109	1.12762e-10	0.00517837	0.00679179
	atpF	2.84299	0.981469	#N/A	0.847968	3.97225	2.56363	#N/A	2.47983	0.000403	0.647368	#N/A	0.738765
	efeU	0.674995	0.984685	0.484172	0.367713	6.05204	6.29839	5.98607	5.9296	0.177049	0.00644617	0.410274	0.644766
	ynfC__5prime	1.04937	0.985952	1.3485	1.21336	4.92904	4.90595	5.17175	5.08234	0.107444	0.138832	0.00995335	0.0302372
	arcA__5prime	0.966888	0.993857	1.26336	2.05809	3.37754	3.44888	3.60344	4.24125	0.503188	0.513865	0.320755	0.0021054
	cycA__5prime	0.765129	1.0066	1.40556	1.74137	4.52224	4.74907	5.03564	5.28484	0.416225	0.135032	0.0055589	9.04255e-06
	rseB	-0.0322218	1.00812	0.178352	-0.0261967	6.01679	6.63369	6.16863	6.04397	0.983464	0.000142883	0.825608	0.986479
	galU	4.60157	1.01943	-0.160496	-0.271206	7.91541	4.97395	4.24938	4.25359	2.24275e-87	0.0807209	0.935549	0.890169
	mlaD__5prime	2.01148	1.02007	0.416938	0.0923284	5.06304	4.42362	4.04892	3.87269	0.00286603	0.352932	0.843971	0.979922
	phnE	0.706394	1.02223	0.778371	0.49645	6.20404	6.46135	6.28395	6.13958	0.0688432	0.00112448	0.034809	0.34508
	prc__5prime	0.0322634	1.02259	1.97785	1.77278	3.44577	4.01014	4.74949	4.56176	1	0.411759	0.000664168	0.0043074
	yafQ__5prime	0.992046	1.02346	0.435466	0.443155	6.19122	6.24401	5.88619	5.89263	0.00162464	0.00196224	0.465749	0.476795
	gatB__3prime	0.151945	1.02352	-0.161511	-0.0356522	6.08355	6.63664	5.97892	6.03005	0.865498	6.42249e-05	0.853943	0.980353
	mdtE	0.421952	0.981253	0.593462	0.714384	6.72513	7.12518	6.86917	6.96258	0.297486	5.62204e-06	0.034809	0.00387218
	rpsU__5prime	0.00112436	1.02467	0.36415	0.532757	5.25702	5.85773	5.48573	5.55649	1	0.00752267	0.647279	0.424977
	yihW	0.743761	1.02511	0.789035	0.591275	6.25731	6.49224	6.32258	6.22701	0.0406686	0.000383018	0.0177557	0.158142
	glpD	1.6817	1.64104	0.533948	0.571287	6.96701	6.99751	6.23725	6.27912	3.54201e-12	2.29599e-11	0.280296	0.231448
	clpA	0.221339	0.933279	0.514503	0.455246	7.49894	7.97007	7.71379	7.68295	0.59435	2.10743e-07	0.0252433	0.0751367
	trpA	1.13868	1.03614	1.10548	1.17898	5.46494	5.43823	5.47608	5.54717	0.00515655	0.0166476	0.0165981	0.0023478
	ppa__3prime	4.19147	1.03624	0.182909	-0.0318994	7.8715	5.22236	4.73638	4.61662	2.85323e-56	0.0369543	0.901963	0.990472
	gltJ__5prime	1.07242	1.03724	1.20307	1.48659	4.35865	4.3964	4.52468	4.72257	0.217065	0.186891	0.106601	0.00831627
	glnV__3prime	2.72081	1.03862	#N/A	0.491804	4.05295	2.82017	#N/A	2.48709	5.89631e-05	0.58108	#N/A	0.863942
	rnlB	1.60567	1.04272	0.539878	0.245448	5.97181	5.63776	5.30923	5.1612	0.00122313	0.0928379	0.607545	0.887509
	hpt	1.63158	1.31941	0.497673	0.773412	6.59363	6.40394	5.87896	6.04172	2.76227e-10	1.40804e-06	0.363274	0.0459919
	csdE__5prime	0.612941	1.04339	0.663773	0.713683	5.29519	5.59232	5.36355	5.39159	0.342454	0.00981464	0.260852	0.217211
	ydeT	1.67004	1.17257	0.465915	0.400021	9.08196	8.74391	8.31022	8.26872	1.84159e-25	4.31992e-13	0.0331242	0.12134
	chpB	5.08588	1.59646	0.45473	0.307173	9.49657	6.39028	5.6518	5.56348	2.90309e-84	8.41409e-10	0.47193	0.737313
	yciB	#N/A	1.05903	1.68314	2.03433	#N/A	3.73867	4.21693	4.46864	#N/A	0.434464	0.0452036	0.00202806
	3956059_3956095__3prime	1.34419	1.05903	0.849703	0.782023	5.23717	5.13851	4.99428	4.96603	0.0030149	0.0397136	0.215053	0.2963
	bamE	1.87343	1.8116	0.451107	0.160839	6.90528	6.89476	5.9754	5.8188	7.67199e-19	1.16426e-15	0.399504	0.880207
	yffB	0.0267394	1.06356	-0.143898	-0.0836843	5.44084	6.11569	5.43673	5.45726	0.992604	0.00360084	0.898746	0.956435
	yjbJ__3prime	0.617776	1.06981	0.665466	0.617368	6.01934	6.36383	6.09546	6.08465	0.171654	0.000211726	0.115473	0.170395
	yagL__5prime	1.211	1.07057	0.312249	0.353095	7.38002	7.28325	6.84782	6.85241	5.4681e-08	2.1509e-06	0.524655	0.481694
	exuR__3prime	0.343362	1.07199	0.0666943	0.204299	5.65341	6.12708	5.54264	5.61463	0.694966	0.0039631	0.966445	0.867625
	rep__3prime	1.30002	1.08426	0.793326	0.690373	5.32435	5.28933	5.09283	5.04416	0.0022801	0.0216269	0.242336	0.373186
	dinJ	1.08789	1.08478	0.559596	0.576212	6.30089	6.3395	6.00988	6.02439	0.00016023	0.000544868	0.237264	0.231448
	kbl__5prime	1.19456	1.08505	0.965914	1.02665	5.63733	5.57849	5.51388	5.54853	0.00873602	0.0274138	0.0825226	0.0480039
	feoB	0.680886	0.899581	0.435335	0.312405	8.98831	9.1577	8.88426	8.81655	0.00035508	1.00727e-06	0.049107	0.312915
	yfgM__3prime	3.52752	1.09991	-0.769979	-1.24992	6.22529	4.23294	3.27825	3.1089	2.08689e-25	0.294337	0.700445	0.477692
	hldE	4.2742	1.10024	0.0680428	-0.150802	7.38654	4.74566	4.10755	4.04308	1.26835e-18	0.287739	0.985388	0.961043
	mnmC__5prime	0.837887	1.10641	0.967486	0.86252	5.40853	5.57601	5.52555	5.43291	0.122403	0.008853	0.0427754	0.126622
	ynfD	1.18894	1.11003	1.26313	1.24792	5.47054	5.47913	5.57801	5.59249	0.0167805	0.0239887	0.0104386	0.00658117
	rnhA	1.85013	1.1158	0.721997	0.585707	5.86121	5.31196	5.08931	4.99077	8.64436e-06	0.0411369	0.359785	0.589177
	plsX	0.755128	1.11691	0.213706	0.468332	5.39176	5.70751	5.15235	5.30649	0.161484	0.00212328	0.857689	0.586472
	rbsK__3prime	0.0861022	1.133	2.02829	1.89883	5.49732	6.13422	6.82865	6.71182	0.955693	0.00208443	3.20305e-20	5.15796e-15
	yhjB__5prime	1.31064	1.13511	0.158464	0.158482	7.60034	7.47691	6.91047	6.89649	0.000194131	1.29177e-07	0.806241	0.848117
	sthA__3prime	0.648132	1.13525	0.174926	0.175001	5.66382	6.00685	5.44761	5.43467	0.200569	0.000550867	0.868688	0.887509
	rsmH	5.15861	3.94995	0.43369	0.132693	9.38756	8.32021	5.4953	5.35874	2.86349e-178	2.4616e-63	0.530723	0.921092
	hscB	2.86183	1.13789	1.0392	#N/A	3.99568	2.59882	2.5885	#N/A	0.000170931	0.560454	0.553254	#N/A
	691762_691833__3prime	2.95992	1.14095	#N/A	1.1793	4.12867	2.77232	#N/A	2.79991	6.37353e-06	0.522917	#N/A	0.531718
	yaeQ	0.297966	1.14131	0.989822	0.983796	5.40441	5.97307	5.87023	5.8767	0.741957	0.000451174	0.00785559	0.00871126
	adk__3prime	3.54927	1.14154	0.375134	0.119817	6.75829	4.80962	4.34834	4.20082	6.92806e-40	0.0619219	0.800964	0.959788
	nuoN	3.25254	1.14292	0.594467	-0.285217	5.8338	4.15283	3.83296	3.35676	1.14214e-20	0.222526	0.717394	0.92842
	recN__3prime	1.34189	1.14638	0.414203	0.391034	5.5635	5.42823	4.98616	4.97135	0.00343503	0.0266032	0.710452	0.766847
	tsaD__5prime	0.265347	1.1478	0.570534	0.683756	5.97357	6.5101	6.18086	6.21841	0.712949	6.50731e-05	0.184593	0.0741327
	purA	4.5781	1.15131	-0.660988	-0.626109	7.2765	4.49656	3.46969	3.53857	1.72855e-89	0.137519	0.70765	0.764975
	yfgM	1.87543	1.9209	0.418744	0.56965	5.84113	5.92836	4.89993	4.99397	2.91885e-06	7.07976e-07	0.7285	0.609194
	mlaE__5prime	1.46951	1.15379	0.641281	0.291481	5.7894	5.56779	5.27185	5.03694	3.20575e-05	0.00565611	0.340986	0.828322
	nhaR__5prime	3.74283	1.15607	0.527311	0.599207	7.18271	5.06942	4.67783	4.71875	1.35709e-12	0.207105	0.741384	0.728826
	acrB	0.269995	0.727412	0.411825	0.475415	9.39376	9.67832	9.51306	9.53859	0.35485	4.04524e-05	0.0446836	0.0193954
	aspC	2.31456	1.15779	1.07917	0.999791	6.386	5.56278	5.49044	5.47728	4.20882e-20	0.00260406	0.0107096	0.0251063
	dapA__3prime	0.689704	1.15854	-0.0434831	0.128956	5.23733	5.55712	4.86475	4.9431	0.283545	0.00304453	0.983898	0.94032
	pstC__5prime	0.587974	1.16671	0.387502	0.588716	5.5628	5.97352	5.48795	5.61496	0.298932	0.000320876	0.639256	0.323089
	rbsR__5prime	0.61733	1.16939	2.04555	1.86724	4.8603	5.24069	5.90474	5.7765	0.508267	0.022907	1.69886e-09	5.37641e-08
	rcsD	1.48012	1.06265	0.409422	0.423308	8.07236	7.79773	7.40326	7.41379	2.99603e-14	6.40707e-08	0.205818	0.212161
	hdfR	1.21512	2.62582	0.384026	0.250844	7.03887	8.18335	6.5677	6.47848	0.000842768	1.7549e-20	0.580532	0.808871
	glnL	1.45022	1.35576	0.366823	0.237225	7.18886	7.19613	6.56093	6.49873	3.02209e-13	1.69641e-08	0.423337	0.736615
	sthA	1.45264	1.17583	0.766992	0.847138	6.31714	6.22478	5.93229	6.00954	5.97176e-05	0.0013869	0.147708	0.0764616
	rraB__5prime	1.74942	1.17765	1.47764	2.21908	3.72099	3.42986	3.60617	4.2199	0.132146	0.487659	0.284828	0.00905987
	rnlA__3prime	1.79185	1.19716	0.720542	0.269922	5.38002	5.02806	4.69396	4.45886	0.00100136	0.0820683	0.525984	0.896843
	yqiA__5prime	0.143635	1.19814	1.22218	1.57043	4.60017	5.24227	5.28871	5.5219	0.946678	0.0117876	0.0157826	5.71063e-05
	eutL__3prime	1.43516	1.2042	1.18029	1.14627	5.29014	5.17689	5.16351	5.14495	0.00165102	0.0166476	0.034809	0.0312085
	ychF	2.23918	1.20728	0.555354	0.46089	5.95041	5.18848	4.80434	4.72083	2.25585e-14	0.00894322	0.55002	0.704586
	mlaF__3prime	1.61739	1.20843	0.42775	0.216376	5.4557	5.22941	4.71896	4.62793	0.000686686	0.03472	0.736355	0.912977
	ubiH__5prime	3.15943	1.21082	0.897609	0.73247	4.77734	3.33332	3.11591	3.0223	2.40101e-05	0.502665	0.65869	0.793736
	rlmD	1.46827	2.03681	0.352617	-0.00767855	7.79267	8.25174	7.10688	6.90813	4.00647e-15	3.39849e-25	0.334306	0.997283
	zraR__5prime	0.932982	1.22326	0.587784	0.562019	5.81699	6.04078	5.65102	5.62323	0.0151846	7.05667e-05	0.305642	0.354524
	gadY__3prime	0.582189	1.23232	0.399731	0.423627	8.78848	9.196	8.71372	8.69477	0.00316254	2.90123e-15	0.0756262	0.0648407
	slyA	0.625792	1.23357	1.46249	2.00724	3.92118	4.39085	4.58955	4.98517	0.684676	0.119788	0.034809	2.26566e-05
	3227996_3228082__3prime	1.5552	1.23501	1.48149	1.39795	4.63221	4.49355	4.64487	4.61515	0.00877391	0.0886878	0.0171837	0.0243212
	ppk	0.390915	1.04281	0.348499	0.517118	6.45718	6.94212	6.49234	6.61797	0.404735	2.74645e-06	0.471382	0.180435
	2642035_2642178__5prime	1.45489	1.23662	1.65348	1.10623	4.43464	4.30213	4.59889	4.22869	0.0489349	0.167799	0.00685357	0.241086
	pcm	0.925857	2.62003	0.310859	0.0480052	6.48009	7.78455	6.13988	5.98597	0.00183356	1.89103e-33	0.59871	0.970301
	waaQ__3prime	4.01415	1.25929	0.348987	0.499084	9.80117	7.47863	6.92342	7.00392	1.75339e-61	1.37547e-08	0.473274	0.19587
	glyQ__5prime	1.30845	1.2614	0.329298	0.140137	5.84415	5.81853	5.2478	5.13539	0.00040579	0.0076499	0.740553	0.933151
	yqgE	0.825054	1.2631	0.736137	0.701655	5.70938	6.05704	5.70253	5.69967	0.138328	0.0012985	0.231745	0.286284
	3227057_3227078__5prime	1.77779	1.26768	0.94131	0.999219	4.82308	4.58698	4.25516	4.40928	0.00507765	0.106762	0.407174	0.340637
	rcdA	0.530552	1.26938	0.258613	0.258904	4.91765	5.41825	4.80102	4.79919	0.543892	0.00174085	0.849441	0.862449
	3901746_3901810__3prime	0.932606	1.27257	1.02422	0.868133	5.89246	6.15355	5.98405	5.8913	0.0142253	1.59059e-05	0.00264042	0.028221
	ubiH__3prime	2.40227	1.2784	1.13322	1.00493	4.41081	3.66097	3.46866	3.47717	4.9498e-05	0.298614	0.415489	0.549234
	cydC	3.66719	1.27847	0.171638	0.418898	6.1402	4.26234	3.55968	3.71292	1.65492e-17	0.17209	0.95703	0.863427
	ybcI	1.14447	1.96477	0.304205	-0.0581298	6.58221	7.20117	6.0989	5.89524	0.000106734	2.9083e-19	0.63176	0.964602
	mlaE	1.56743	0.935934	0.297632	-0.0560194	7.25414	6.89443	6.49466	6.33358	3.53571e-16	6.38736e-05	0.55577	0.959788
	tsaC	2.48659	1.29828	0.776408	0.946958	4.69621	3.76527	3.45248	3.52241	0.000611556	0.354831	0.703984	0.65916
	tsaE__3prime	4.66188	1.31115	0.910727	0.378384	6.78452	3.96695	3.6455	3.38727	2.31545e-38	0.16547	0.524655	0.891705
	atpG	3.70904	1.31678	-0.15494	0.36997	5.93439	3.95799	3.10574	3.36295	1.96108e-08	0.382538	0.969067	0.91847
	pdxA__5prime	3.76424	1.31829	#N/A	-0.194375	5.4236	3.4623	#N/A	2.58269	9.93387e-22	0.310175	#N/A	0.956785
	oxyR	0.585069	1.17313	0.283088	0.249348	8.02405	8.42143	7.89261	7.86384	0.010024	2.66718e-11	0.403831	0.582592
	cytR	1.01545	1.23502	0.278341	0.0580085	7.81001	7.99403	7.40305	7.29038	1.71255e-06	6.9712e-09	0.489732	0.94986
	ygiZ	-0.593036	-0.628858	-0.930124	-0.85467	7.404	7.37513	7.30694	7.30667	0.0139977	0.018241	1.14393e-05	0.00587421
	pstB__5prime	0.985425	1.32657	1.09127	0.850587	5.69017	5.96507	5.79427	5.6515	0.0155765	4.04524e-05	0.00287453	0.0678093
	cyoC	2.13272	1.32759	0.941522	0.914222	4.86471	4.30732	4.01951	4.04739	5.89631e-05	0.0904264	0.437528	0.479845
	hemH__5prime	3.83372	1.33136	0.408958	0.305005	6.73165	4.64752	4.06974	4.00418	1.19774e-25	0.0785251	0.826306	0.89841
	sucB	2.63754	1.33596	0.2669	0.189238	5.33624	4.32446	3.66291	3.61032	2.02191e-10	0.131698	0.910281	0.950354
	metI	0.18613	0.85812	0.277434	0.169018	6.76864	7.18214	6.86983	6.78858	0.761745	8.29867e-05	0.537273	0.815136
	rnd	0.53418	1.33922	0.625156	0.46631	5.31352	5.86301	5.42438	5.3087	0.450224	0.00010273	0.293946	0.59816
	ldtE	0.310947	1.04742	0.271409	0.0938537	6.57477	7.04911	6.5969	6.4955	0.536526	3.50337e-06	0.601629	0.921317
	can__3prime	1.77396	1.34814	0.726079	0.82666	5.41154	5.15913	4.7335	4.80662	2.30751e-06	0.00292283	0.394265	0.281567
	493371_493389__5prime	3.84429	1.35088	0.613116	0.289851	6.73448	4.67621	4.20649	4.01445	8.34939e-48	0.022078	0.625672	0.893301
	citA	0.445073	1.1709	0.261888	0.203407	8.66534	9.15018	8.60743	8.56654	0.0425153	2.8205e-12	0.362235	0.599907
	corA	0.799811	1.33741	0.254481	0.26776	6.49972	6.93186	6.24606	6.26595	0.0213775	1.0146e-07	0.730986	0.750825
	pnp	0.667964	2.5775	0.252206	-0.169482	5.83514	7.2985	5.64335	5.43315	0.213518	6.66814e-28	0.796271	0.906716
	4606485_4606486__3prime	0.636893	1.36311	0.2878	0.411655	4.87642	5.37759	4.72595	4.77531	0.496771	0.00275722	0.850402	0.762392
	deaD__5prime	0.0585867	1.36547	0.128358	-0.101672	4.67479	5.52443	4.75048	4.65548	0.984638	0.00303032	0.94572	0.964004
	138464_138485__5prime	1.71647	1.37826	0.636894	0.733777	5.49099	5.28084	4.79153	4.84884	7.988e-06	0.00149689	0.491984	0.380578
	waaL__5prime	4.76779	1.38003	0.694505	0.255039	7.91191	5.01333	4.52496	4.30116	3.77661e-99	0.00979648	0.496586	0.894838
	yjfZ__3prime	0.965357	1.38014	0.540994	0.674095	4.6516	5.05416	4.45944	4.58416	0.226427	0.00677016	0.654949	0.532478
	waaC	4.86905	1.3816	0.350812	0.116049	8.68938	5.70488	5.04175	4.91769	3.20026e-108	0.000103545	0.735394	0.94986
	nuoK__5prime	2.41465	1.38233	1.12507	0.848133	4.41839	3.60218	3.47059	3.25301	0.000674759	0.288913	0.458108	0.732715
	nlpE__5prime	1.29089	1.38335	1.1354	1.07922	5.65358	5.75078	5.59314	5.54416	0.00126602	0.000663591	0.00849937	0.0199134
	yjjI	0.515931	0.941746	0.240273	0.336854	7.19618	7.50076	7.08944	7.14236	0.183738	7.45428e-05	0.670526	0.502626
	yqgF__5prime	1.0591	1.4049	0.985476	1.00222	5.00823	5.29526	5.0088	5.03415	0.148738	0.00903302	0.21382	0.187724
	3505869_3505959	1.80379	1.40583	-0.41275	-0.0110137	4.25831	4.03228	2.99924	3.16766	0.0085616	0.100601	0.877017	1
	bioF__3prime	1.38032	1.40982	1.34935	1.62805	4.22755	4.3401	4.28298	4.51279	0.107444	0.0457922	0.0983276	0.00895079
	tusA	0.952222	2.78544	0.232982	0.119458	3.36725	4.87173	2.96745	2.96781	0.505922	8.9765e-10	0.935533	0.97669
	aroK	0.860919	1.43696	-0.27817	-0.514205	4.47125	4.93858	3.90293	3.82754	0.379523	0.00602437	0.891271	0.800107
	fimC__3prime	1.70912	1.44135	1.38194	1.21683	6.07187	5.94302	5.89297	5.78583	0.00147717	0.0105999	0.0231787	0.0594708
	hupB__3prime	1.19027	1.44347	1.14505	1.02387	4.91619	5.20166	4.96958	4.90793	0.0328465	0.000880503	0.0474833	0.125771
	crp	2.43859	1.44643	1.43033	#N/A	3.32567	2.71346	2.54756	#N/A	0.00887426	0.412399	0.344672	#N/A
	bamB	4.27231	1.77822	0.214118	-0.0727358	8.47718	6.33341	5.29637	5.16514	9.35329e-58	2.03981e-07	0.866169	0.970083
	nudB	2.40944	1.45422	0.354277	0.36805	5.4643	4.74818	4.05862	4.05622	6.20898e-07	0.0578304	0.86429	0.871452
	grxA	1.09637	1.45869	1.53377	1.7643	4.41345	4.73991	4.75486	4.97968	0.176574	0.00840766	0.00702037	0.000120006
	dapE__5prime	0.230772	1.46106	0.114071	0.0693874	4.65124	5.52124	4.69927	4.65924	0.89289	0.000734812	0.94928	0.97669
	mlaC__5prime	1.37511	1.46371	1.02215	0.888269	5.35715	5.47099	5.15607	5.08416	0.00289304	0.000594266	0.0655359	0.157356
	cysC__3prime	0.434438	1.46401	0.661858	0.304694	5.57403	6.24526	5.74755	5.50639	0.515455	3.49116e-07	0.16861	0.746228
	3880137_3880166__3prime	0.961383	1.46799	0.290026	0.647931	4.64017	5.06789	4.2822	4.52693	0.228084	0.00212328	0.866106	0.568096
	rprA	0.57021	1.47147	0.802873	1.12153	4.72597	5.39401	4.94503	5.15541	0.59519	0.00175778	0.33163	0.0532064
	hupA__3prime	0.826425	1.47844	0.573015	0.748108	4.61827	5.06806	4.49413	4.58012	0.401565	0.00888176	0.659859	0.514922
	pldA	1.94873	1.2885	0.206944	0.0873743	9.05808	8.58632	7.92583	7.8613	8.2311e-28	1.87706e-15	0.55744	0.890336
	yfbR__5prime	1.37593	1.47934	1.96516	1.71983	3.71005	3.92303	4.2278	4.10665	0.193244	0.101167	0.00616652	0.0282261
	ptsN__3prime	0.931869	1.49576	0.515753	0.375816	4.36706	4.85193	4.18051	4.13747	0.325888	0.00346553	0.732851	0.840724
	ascB__3prime	2.68277	1.49691	2.46648	2.00721	2.9957	2.40463	2.87187	2.78901	0.00438528	0.379833	0.0299766	0.151162
	pstA__3prime	1.07621	1.49718	1.21079	0.95903	5.6093	5.95176	5.73462	5.58582	0.00749573	1.39274e-06	0.00077806	0.0355917
	cydA	3.79618	1.49924	0.764068	0.533223	6.52737	4.71923	4.13425	4.0698	1.40161e-12	0.0782441	0.644733	0.816564
	trpS__3prime	3.31112	1.50053	-0.345293	-0.484227	6.95811	5.48016	4.40293	4.32583	1.71389e-17	0.00132714	0.844273	0.773087
	yhdE__3prime	1.8253	1.50868	0.733852	0.500355	4.85906	4.65357	4.15582	4.00223	0.000356276	0.00952488	0.553968	0.784165
	frlR	-0.0354156	1.15714	0.185159	0.230782	6.92136	7.63508	7.06712	7.07499	0.973208	1.72016e-09	0.695806	0.648772
	ysaB	1.35065	1.29467	0.16647	0.089724	8.2121	8.17637	7.50523	7.44338	5.08113e-12	1.52538e-08	0.760705	0.912977
	yceD	1.45019	1.53064	0.955829	0.780666	5.31152	5.42969	5.02224	4.92982	0.000547573	0.000107488	0.12385	0.330183
	atpD	3.39216	1.53075	0.763216	1.07594	6.06051	4.49515	4.00111	4.19437	2.78485e-14	0.0576998	0.616666	0.392641
	3903802_3903837__3prime	0.845589	1.54116	0.697243	0.842675	5.60713	6.13254	5.55653	5.66285	0.0592999	5.45053e-08	0.232064	0.068363
	ppiD__5prime	1.35676	1.55708	1.25877	1.0401	4.77803	5.03949	4.80535	4.67355	0.0177249	0.000885701	0.0373586	0.176856
	csrD	-0.658285	-1.16992	-0.938012	-0.735023	8.37339	8.22045	8.31441	8.38066	0.000962577	1.76786e-11	1.13507e-08	4.96133e-05
	yhfZ__5prime	3.7099	1.58111	-0.44699	-0.509206	7.17496	5.38925	4.20118	4.16661	1.69236e-23	0.000383018	0.774866	0.773087
	glnL__3prime	1.54665	1.58533	1.16101	0.976066	5.79218	5.86368	5.5659	5.44318	1.20715e-05	2.8257e-05	0.00678257	0.0475121
	barA	0.182339	0.75726	0.165159	0.0382164	10.3622	10.6961	10.3882	10.3013	0.609666	5.94783e-06	0.621874	0.954019
	chpB__3prime	4.5958	1.59026	#N/A	#N/A	4.439	1.78911	#N/A	#N/A	1.14286e-08	0.462167	#N/A	#N/A
	atpA	3.38684	1.59608	1.03949	0.722496	6.96834	5.53391	5.10308	4.93746	3.84652e-25	0.000611085	0.156719	0.538881
	rcsC	-0.0901394	0.835698	0.113296	0.00897426	7.34141	7.90297	7.48263	7.44172	0.88798	1.13537e-05	0.835591	0.995861
	map	4.12359	1.61315	#N/A	#N/A	3.08291	1.73457	#N/A	#N/A	1.41145e-05	0.401099	#N/A	#N/A
	nlpD__5prime	-0.209547	1.61338	-0.369783	-0.645767	5.03932	6.13729	4.99059	4.85278	0.881698	1.82103e-06	0.736355	0.516444
	yhdN	1.27783	1.6281	1.37459	1.32743	4.7523	5.10587	4.87991	4.88775	0.039658	0.000266062	0.0231787	0.0174833
	yigA	1.14342	2.24999	0.107121	0.109305	7.9424	8.81183	7.3611	7.35324	1.17451e-10	9.83271e-28	0.849441	0.887344
	citB__5prime	0.718491	1.63541	0.63227	0.653861	5.95518	6.65211	5.976	5.99011	0.120975	1.04432e-09	0.247826	0.226161
	deoR	0.792679	1.45296	0.093255	-0.474241	6.25159	6.73683	5.89704	5.63504	0.0581943	4.13502e-07	0.9407	0.567023
	metU__3prime	3.94589	1.65081	0.978795	1.61076	4.99944	3.08535	2.60822	3.06177	2.62749e-15	0.246607	0.578131	0.293709
	creD__3prime	2.68991	1.65145	1.81612	2.49616	3.17907	2.33744	2.52464	3.0322	0.00389716	0.314655	0.148308	0.0242459
	ytfP__3prime	3.69449	1.65267	1.67894	1.23667	5.36886	3.63828	3.70553	3.36497	5.11568e-18	0.120757	0.100249	0.439246
	cysE	6.72731	1.66	0.368501	0.298279	9.69133	5.04622	4.19349	4.16308	1.87514e-78	0.000661297	0.828232	0.887509
	waaF__5prime	5.45058	1.6653	1.25724	#N/A	6.14993	3.06422	2.71189	#N/A	2.5075e-42	0.288913	0.470204	#N/A
	682205_682230__3prime	1.83814	1.6657	1.97614	2.2856	3.78622	3.72367	4.00067	4.23339	0.0355	0.0902138	0.0196345	0.00048467
	hybG__5prime	1.31567	1.68197	2.10801	1.53527	3.25035	3.76097	3.94938	3.65813	0.266144	0.0714311	0.0070098	0.16573
	cydD	4.03482	1.68327	0.854792	0.568182	6.14598	4.15135	3.55769	3.40969	2.49732e-17	0.0864469	0.647279	0.845603
	fieF__5prime	0.130345	1.68625	0.901437	0.604705	5.13592	6.16554	5.63142	5.43744	0.948404	1.29672e-05	0.145288	0.513428
	3505869_3505959__5prime	4.11979	1.68721	-0.378764	-0.756071	7.06174	4.95845	3.72479	3.55993	2.49517e-14	0.0251205	0.878561	0.750789
	dnaQ__5prime	2.30376	1.69425	1.46901	1.27362	4.89077	4.45522	4.3005	4.15243	8.74983e-07	0.00444632	0.0647739	0.157016
	758217_758384__5prime	2.85691	1.70911	1.02774	0.647209	4.91056	3.96383	3.51737	3.24047	2.17466e-08	0.0952163	0.493658	0.800107
	skp	1.6634	1.70996	1.13906	1.09804	4.63125	4.75222	4.34187	4.32036	0.00615826	0.00093341	0.170686	0.224859
	gmhB	6.57453	1.71727	#N/A	#N/A	7.11773	2.93963	#N/A	#N/A	1.13992e-71	0.265331	#N/A	#N/A
	cpxP__3prime	-0.0299638	1.71845	0.897969	0.56741	4.47753	5.61592	5.05844	4.84201	0.997501	5.49613e-06	0.182468	0.592124
	sucA__5prime	2.85678	1.73522	#N/A	1.48373	2.97833	2.36929	#N/A	2.18781	0.0023279	0.297907	#N/A	0.432956
	arcB	-0.108496	-1.23176	0.047766	0.913801	7.97728	7.5989	8.10994	8.62544	0.833952	9.19933e-12	0.947893	4.81204e-06
	glnD	2.92868	2.52173	0.0308246	0.0272302	7.96835	7.62511	5.91825	5.89865	7.94021e-42	9.40143e-24	0.985115	0.987407
	gatC	0.183189	1.09603	-0.0355043	-0.131524	7.37824	7.96982	7.31846	7.26708	0.694966	6.05573e-10	0.962526	0.840724
	cadA__5prime	1.50284	1.76475	0.812504	0.68953	7.56533	7.77521	7.1328	7.03686	1.0024e-14	7.48799e-24	0.000199301	0.00476387
	15386_16731__3prime	2.0863	1.76732	1.77345	1.76683	4.8	4.67819	4.69096	4.68554	3.13859e-05	0.000993825	0.00183616	0.000895282
	metK__3prime	0.33881	1.77097	0.339238	-0.0958086	4.13254	5.0942	4.16221	3.92739	0.864518	0.000685582	0.863605	0.978619
	spoT	5.29526	1.58823	-0.0720615	-0.0847219	10.7195	7.45492	6.41795	6.42024	1.45576e-83	6.34661e-14	0.942289	0.935332
	yqjA__5prime	0.94411	1.78539	0.407072	0.7368	3.88774	4.5894	3.61542	3.85639	0.496771	0.00586404	0.862119	0.679009
	nhaA	4.11414	1.35851	-0.098583	0.728139	10.15	7.8246	6.95451	7.41341	9.23156e-85	1.35252e-14	0.881325	0.000795712
	dacA	-1.00964	-1.59811	-0.140933	-0.0332485	5.79041	5.64818	6.17927	6.23304	0.0105134	1.3391e-05	0.874778	0.981346
	trkA	3.66746	1.21216	-0.16029	-0.170661	8.75574	6.81109	5.98001	6.00653	1.3056e-102	3.88979e-07	0.86249	0.861457
	mqsA	3.13396	1.47895	-0.168621	-0.216574	7.15358	5.81381	4.8277	4.80241	1.61459e-38	4.72722e-06	0.913155	0.892655
	cyoC__5prime	2.24954	1.80224	1.27626	0.933449	3.96437	3.69118	3.24075	3.07423	0.00204619	0.0525396	0.338117	0.650408
	wecB	-0.408908	-1.17174	-0.255595	0.0533614	7.28529	7.0439	7.39612	7.55212	0.20817	1.51491e-06	0.487641	0.947632
	nfi__5prime	3.92573	1.81299	2.43974	#N/A	3.51508	2.10511	2.30696	#N/A	2.64598e-05	0.245992	0.0435741	#N/A
	guaA	1.95781	2.77155	-0.271958	-0.447193	4.79324	5.58767	3.42635	3.43027	0.00193838	9.16526e-10	0.920404	0.87289
	nuoI	4.00677	1.83335	#N/A	#N/A	2.925	1.77973	#N/A	#N/A	3.86839e-05	0.240825	#N/A	#N/A
	ubiF	5.14162	1.83867	1.38865	1.2672	6.20387	3.50515	3.09646	3.07305	1.27029e-30	0.132394	0.344672	0.455895
	atpH	3.59185	1.83887	1.63649	1.27202	4.9084	3.44985	3.25717	3.05796	6.04487e-15	0.0903753	0.161854	0.435759
	atpA__5prime	2.93138	1.84205	1.719	1.5502	4.12965	3.24822	3.14024	3.04236	6.48831e-06	0.120101	0.140862	0.270916
	nlpI__5prime	0.137073	1.86119	-0.300956	-0.691795	4.9801	6.15851	4.83226	4.65929	0.934969	3.16675e-09	0.822668	0.543184
	modC__5prime	2.48046	1.86813	2.10801	1.98582	3.63551	3.3015	3.43394	3.38784	0.00915897	0.139921	0.0640086	0.119678
	cydB	3.98556	1.86947	1.51389	1.06337	6.1355	4.42134	4.1046	3.84175	6.687e-38	0.0018119	0.0857828	0.406509
	wecA	-0.537305	-0.931636	-0.300293	0.0252905	7.13171	7.01543	7.27395	7.42915	0.064241	4.50005e-05	0.515979	0.978941
	degP	-0.260244	-1.35478	-0.344066	0.338059	7.57481	7.19528	7.58209	7.91191	0.488839	7.10028e-12	0.255562	0.26445
	nlpI__3prime	0.595945	1.9055	0.668651	0.427061	4.27401	5.2778	4.37245	4.27084	0.657002	7.67546e-07	0.535109	0.797738
	ydeQ__5prime	3.01322	1.91638	0.560231	0.571142	6.72338	5.83432	4.89041	4.90386	7.42707e-36	8.83578e-10	0.547208	0.555559
	nlpD	0.229254	-0.921812	-0.390545	-0.0971442	7.60543	7.10731	7.34124	7.46137	0.559047	2.25251e-05	0.190717	0.892387
	dapF__3prime	1.03845	1.92627	0.0205335	-0.117037	5.44364	6.13926	4.89036	4.82966	0.0218036	7.15308e-09	0.993008	0.950354
	dgkA	3.37635	1.92779	1.23719	1.14593	5.98124	4.8191	4.29863	4.25675	6.23167e-09	0.0310412	0.334854	0.448605
	atpH__3prime	4.00811	1.92905	1.24375	1.79551	4.88043	3.04339	2.59402	2.94147	3.71949e-14	0.154633	0.441215	0.220853
	glnV	4.60503	1.93627	#N/A	2.28257	4.00488	1.77958	#N/A	2.07652	7.08916e-10	0.198537	#N/A	0.112183
	dam	-0.167494	-1.06181	-0.447157	-0.429796	6.97483	6.63681	6.88714	6.88267	0.795214	3.34957e-05	0.186289	0.308539
	yrbN__3prime	#N/A	1.95783	0.708328	0.536067	#N/A	4.32534	3.36789	3.35404	#N/A	0.0013869	0.679288	0.830514
	iscS	4.18063	1.9583	#N/A	2.42333	3.81908	1.84088	#N/A	2.21197	3.25857e-08	0.187482	#N/A	0.063771
	npr__5prime	1.11961	1.9606	0.96465	0.820571	4.15759	4.93194	4.09491	4.11525	0.328092	0.000594418	0.465585	0.593166
	ydeS__3prime	2.92374	1.96116	0.718458	0.500068	7.94696	7.1482	6.29017	6.13899	2.96968e-61	1.55341e-22	0.0447986	0.308876
	dedD	-0.743438	-1.47804	-0.462623	-0.597562	5.7792	5.56648	5.93927	5.86685	0.107444	6.42249e-05	0.410527	0.255503
	hypE__5prime	2.59165	1.97309	2.35972	2.20694	3.03492	3.01811	3.06026	3.19635	0.00461161	0.123196	0.0338612	0.0603464
	phoU__5prime	0.623448	1.98126	1.24482	0.535925	3.92665	4.90132	4.35968	3.89972	0.663864	4.83537e-05	0.118786	0.775179
	rlmD__5prime	1.3431	1.99698	1.10351	0.89971	6.55681	7.08091	6.4292	6.29321	5.89467e-07	1.0785e-19	0.000113975	0.00590865
	gcvH__5prime	1.9413	2.03064	2.19886	1.64728	3.72729	3.89361	3.99871	3.59904	0.0290815	0.0141013	0.00517975	0.144027
	ampG	-1.01514	-1.06375	-0.46545	-0.248212	7.06545	7.06781	7.31276	7.39676	1.06566e-05	4.77443e-06	0.121773	0.608084
	yccU__5prime	0.986177	2.03789	0.215078	-0.431891	5.17356	5.99166	4.77217	4.45397	0.0779414	1.84923e-11	0.878746	0.767375
	atpD__5prime	4.18589	2.03945	#N/A	#N/A	3.88868	2.10908	#N/A	#N/A	9.16661e-08	0.175987	#N/A	#N/A
	rplS__3prime	2.43203	2.04919	2.05171	1.7191	3.04087	2.75905	2.76097	2.54425	0.00802753	0.109539	0.0788511	0.250701
	phoQ	-1.42746	-1.38186	-0.49213	-0.173782	6.78345	6.81387	7.14841	7.26971	1.05516e-07	1.13066e-07	0.187588	0.816062
	glnW__3prime	4.55301	2.05358	#N/A	1.71166	4.70535	2.5859	#N/A	2.3395	5.65003e-17	0.121369	#N/A	0.280619
	rpoE__5prime	0.143624	2.06012	0.613892	0.313206	4.59959	5.91284	4.89631	4.72058	0.9535	2.92415e-07	0.561984	0.853946
	wecC	-0.87414	-1.24017	-0.517701	-0.0430732	6.86125	6.77228	7.04379	7.25016	0.000710194	1.17943e-07	0.076099	0.96258
	rcdA__3prime	0.746993	2.08532	1.02351	0.561918	4.15476	5.17581	4.3582	4.10832	0.555084	1.06667e-06	0.270731	0.732462
	chpS__3prime	5.6977	2.09951	0.741694	0.630513	8.88463	5.58036	4.62348	4.55181	1.10103e-90	6.35804e-10	0.412344	0.565701
	chpS__5prime	4.45091	2.10706	1.88606	1.40927	5.73018	3.64848	3.5229	3.14673	2.95401e-19	0.0474533	0.122125	0.425463
	ybjL__3prime	0.546559	2.11631	0.913467	0.475378	4.12183	5.27198	4.3713	4.13122	0.726123	1.08026e-06	0.376094	0.800614
	atpF__5prime	3.14957	2.11715	#N/A	#N/A	3.3751	2.6439	#N/A	#N/A	0.00592425	0.211187	#N/A	#N/A
	relA__5prime	1.60774	2.12089	0.506551	0.280126	5.63071	6.02636	4.9358	4.77034	2.606e-05	7.02576e-10	0.603667	0.857748
	877395_877422__3prime	1.29282	2.13181	0.677121	0.0422475	4.70947	5.39603	4.35808	4.01807	0.319843	0.00752373	0.732851	0.995245
	cysI__5prime	3.21018	2.13259	2.18033	2.13288	3.20642	2.72786	2.67613	2.71118	0.000211548	0.119684	0.0693563	0.134911
	topA__5prime	1.33962	2.13265	0.742319	1.19653	3.56407	4.15588	3.18814	3.46349	0.215944	0.0018119	0.6717	0.428812
	yccT__5prime	1.04698	2.13948	0.242218	-0.319038	5.21408	6.07381	4.78675	4.50289	0.0464105	2.165e-13	0.861742	0.842847
	glnX__5prime	4.54011	2.14677	#N/A	2.11733	4.78441	2.73286	#N/A	2.72115	3.34722e-18	0.0940473	#N/A	0.111434
	argT__5prime	3.86442	2.15679	2.33214	2.06433	3.88411	2.36033	2.56217	2.28577	3.23927e-07	0.12951	0.0404905	0.151162
	rpoZ__3prime	2.41518	2.16695	1.03431	0.539588	4.44139	4.40187	3.49278	3.24362	0.000172196	0.000306486	0.539079	0.838283
	rbn	-0.656718	-0.870936	-0.523175	-0.491939	7.83793	7.76322	7.92616	7.92056	0.00847098	5.77938e-05	0.0407314	0.0831844
	yjaG__3prime	0.957139	2.19654	1.12205	0.888597	4.63383	5.5392	4.76192	4.58695	0.301065	4.33718e-07	0.165817	0.395105
	gcvB__3prime	1.16115	2.1971	2.14147	2.17156	4.31442	5.20166	5.15716	5.17852	0.230389	1.41893e-06	1.10274e-05	2.13712e-06
	yhdE	-0.722169	-1.08264	-0.568876	-0.213544	6.66163	6.54637	6.75887	6.90167	0.0225915	7.6765e-05	0.0969345	0.733046
	hupA__5prime	0.9818	2.21265	1.13822	0.886222	4.59843	5.49959	4.72103	4.53353	0.282804	2.139e-07	0.1521	0.401569
	malG	-0.822154	-1.09472	-0.569861	-0.524009	7.03874	6.9515	7.16858	7.17048	0.000330738	2.85593e-07	0.0213144	0.059124
	fabF	-0.892392	-2.67564	-0.585408	0.211349	5.59962	5.24443	5.77821	6.1493	0.0444853	6.05573e-10	0.322156	0.805948
	murF	4.34855	2.25608	#N/A	#N/A	4.97923	3.33431	#N/A	#N/A	1.57593e-07	0.113006	#N/A	#N/A
	yrbN	#N/A	2.26557	0.970461	0.572406	#N/A	4.69622	3.72272	3.47778	#N/A	0.000350419	0.525984	0.829123
	ftsP	-1.80574	-1.83114	-0.632935	-0.620471	7.49158	7.49995	7.87996	7.87813	2.84279e-17	1.20895e-22	0.0056145	0.00394785
	ftsN	-1.38636	-2.07883	-0.65187	-0.536758	6.98319	6.84547	7.27117	7.30202	5.58078e-08	4.21279e-17	0.0286406	0.114178
	rimP	1.21297	2.33803	1.45136	0.889076	3.49319	4.34683	3.67767	3.28392	0.331211	0.000301575	0.212571	0.664228
	rpiA	2.6378	2.36494	#N/A	#N/A	3.67386	3.53341	#N/A	#N/A	0.00413832	0.0167409	#N/A	#N/A
	xerC__5prime	1.26664	2.37143	0.270248	0.32805	5.93308	6.81042	5.34916	5.36767	0.000167988	7.99749e-21	0.799906	0.751228
	wzxE	-0.472133	-1.38451	-0.670278	-0.181189	6.97247	6.68915	6.93463	7.14596	0.14961	8.07774e-09	0.0137646	0.75711
	mraY__5prime	4.49284	2.37732	#N/A	#N/A	4.97281	3.31415	#N/A	#N/A	0.00150892	0.131698	#N/A	#N/A
	cpxR__5prime	0.774167	2.3977	1.73859	1.59592	4.50973	5.78286	5.22412	5.14863	0.41338	5.83179e-12	2.34194e-05	0.000212154
	wecE	-0.785867	-1.74938	-0.699263	-0.297201	6.86247	6.60901	6.93899	7.10417	0.0149563	8.51251e-14	0.00649512	0.503364
	ykgH	-0.640722	-0.874645	-0.728108	-0.623147	7.39799	7.31455	7.39832	7.42258	0.00456886	7.69466e-05	0.00113758	0.0103914
	cysB__5prime	3.58304	2.40858	#N/A	1.76007	3.04851	2.76816	#N/A	2.23778	4.1292e-05	0.0461809	#N/A	0.293073
	topA__3prime	3.58304	2.40858	#N/A	1.76007	3.04851	2.76816	#N/A	2.23778	4.1292e-05	0.0461809	#N/A	0.2932
	aspS__3prime	5.82235	2.41345	#N/A	0.473474	7.41108	4.23114	#N/A	2.85335	0.000470488	0.398563	#N/A	0.948462
	aroG__3prime	#N/A	2.41426	3.11444	2.5583	#N/A	1.98862	2.46956	2.06514	#N/A	0.0828587	0.00344287	0.0492431
	yebF__3prime	2.64414	2.41599	2.8223	2.58689	2.99251	2.9231	3.15126	3.06111	0.00789609	0.0665241	0.0100599	0.0459919
	cydX__5prime	4.46733	2.43569	1.93354	1.92271	4.66654	2.91433	2.48368	2.49912	4.75511e-13	0.0502433	0.178106	0.232682
	hdfR__5prime	1.42445	2.44182	0.908812	0.92827	4.12836	4.97409	3.84252	3.83594	0.094826	8.74266e-08	0.477258	0.514922
	ftsI	2.62451	2.48282	#N/A	#N/A	2.92905	2.87982	#N/A	#N/A	0.00743646	0.0491676	#N/A	#N/A
	tufA__5prime	1.58956	2.5152	1.83329	1.44145	2.82551	3.52603	3.03634	2.70768	0.157913	0.00570187	0.117032	0.376699
	cysS__3prime	4.17826	2.51859	1.15952	#N/A	4.81697	3.36439	2.31133	#N/A	0.00642182	0.395371	0.760705	#N/A
	zapA	-1.0834	-1.90276	-0.765243	-0.0999473	6.04817	5.82714	6.18872	6.44882	0.00131092	4.93507e-09	0.0311592	0.916806
	ratB__5prime	4.59445	2.53214	#N/A	#N/A	3.64309	1.95738	#N/A	#N/A	0.00131092	0.34825	#N/A	#N/A
	rhmA__5prime	2.59458	2.54258	2.72756	1.45657	2.74966	3.02459	3.00722	2.20404	0.00690888	0.0226005	0.00605678	0.403303
	metL	-0.376792	-1.01335	-1.03523	-0.855093	7.90858	7.70864	7.70816	7.77382	0.161484	2.70549e-08	9.4352e-09	3.47407e-05
	tig	-0.383016	-1.07544	-0.797066	-0.576952	7.27616	7.0222	7.14514	7.2174	0.281709	2.21276e-06	0.00109362	0.0437645
	umpG__3prime	1.08033	2.58837	0.440634	0.284173	4.3104	5.51947	3.94133	3.87895	0.297653	1.51969e-08	0.817569	0.91173
	nadB__5prime	0.651876	2.60628	1.51298	1.32558	3.26615	4.76528	3.8646	3.75094	0.723753	1.82284e-07	0.122526	0.249944
	ytfK	-0.802399	-1.96126	-0.803706	0.104674	5.9382	5.61066	5.96684	6.34922	0.0388059	1.9018e-07	0.0355587	0.912985
	usg__3prime	2.8699	2.62429	2.43527	2.21695	4.6975	4.51725	4.39242	4.18455	0.00297563	0.00602437	0.0260359	0.0627138
	wecF	-0.804476	-1.38937	-0.899684	-0.375296	6.41663	6.25203	6.41798	6.62033	0.00966528	1.94126e-06	0.00221266	0.417232
	ddpA__5prime	3.03112	2.63594	2.93583	3.03398	2.47825	2.28254	2.39102	2.60104	0.00228622	0.0581724	0.011121	0.0166944
	spoT__5prime	1.98591	2.63686	0.865667	0.716447	3.93691	4.56488	3.20476	3.12746	0.0347349	4.60212e-05	0.660083	0.781694
	thrT__3prime	5.25366	2.67212	#N/A	#N/A	2.51943	1.97078	#N/A	#N/A	3.70049e-06	0.301018	#N/A	#N/A
	mtn	5.67264	2.68861	#N/A	#N/A	5.18443	2.53737	#N/A	#N/A	3.86776e-26	0.0309095	#N/A	#N/A
	gtrS	-1.20088	-1.36113	-1.04432	-0.92556	7.07775	7.07217	7.17496	7.21689	6.86611e-08	3.02226e-06	9.62139e-07	0.000213259
	1924179_1924263	2.80177	2.71787	2.94243	2.80993	2.64024	2.62809	2.76329	2.70644	0.00306528	0.023584	0.00477723	0.0206359
	tufB__5prime	4.81208	2.73847	#N/A	#N/A	2.76584	2.45386	#N/A	#N/A	2.65279e-07	0.0370454	#N/A	#N/A
	waaC__5prime	7.16438	2.75019	#N/A	#N/A	6.14727	2.07671	#N/A	#N/A	1.03345e-72	0.0339268	#N/A	#N/A
	yjaH__5prime	1.55515	2.7513	1.24141	1.05379	5.13294	6.17959	4.9587	4.85089	0.066928	1.29488e-07	0.233969	0.351562
	gmk__3prime	3.58094	2.76146	2.175	2.15425	5.35266	4.97927	4.29575	4.46345	6.12779e-20	2.12637e-09	0.000860978	0.0002941
	uspC	-1.30792	-1.21229	-1.05249	-0.986223	6.98081	7.01442	7.09566	7.09881	2.31261e-07	3.40063e-06	5.4048e-05	0.000525769
	yifB__3prime	1.32988	2.77521	0.340936	0.358023	4.61595	5.83569	4.05967	4.06711	0.0846577	3.45144e-14	0.860516	0.871452
	yhjJ__5prime	1.9481	2.77597	1.69298	1.35164	5.29178	6.02234	5.12326	4.90302	1.32035e-06	1.50798e-19	0.000234815	0.0147393
	ratA	5.32734	2.78387	#N/A	#N/A	4.34824	2.17094	#N/A	#N/A	3.80497e-06	0.28049	#N/A	#N/A
	waaS	-0.175588	-0.842785	-1.12555	-0.747147	7.0857	6.84578	6.7641	6.89161	0.724557	0.00386192	2.43636e-06	0.00920654
	fruK__3prime	3.0674	2.79716	2.83	2.98326	2.73761	2.64102	2.57507	2.79817	0.000926797	0.0283792	0.00910788	0.0100625
	fimI	-1.2642	-1.20851	-1.17214	-1.21578	9.20768	9.20293	9.26324	9.21949	8.94633e-10	8.45203e-10	1.27018e-09	1.83729e-09
	era__5prime	3.41577	2.81594	#N/A	#N/A	3.63612	3.302	#N/A	#N/A	0.00737949	0.0256111	#N/A	#N/A
	aceA__5prime	3.23472	2.82354	2.7997	2.83836	3.25092	3.30335	3.15445	3.29852	0.000431086	0.00498325	0.00525667	0.00490944
	glyT__3prime	5.1774	2.83319	#N/A	#N/A	3.11476	2.53545	#N/A	#N/A	1.10797e-08	0.0285737	#N/A	#N/A
	umpG	-0.992161	-0.743705	-1.30175	-1.23313	7.16986	7.26733	7.11227	7.11819	1.66954e-06	0.0244801	1.10217e-11	1.53554e-08
	4460197_4460285	#N/A	2.84392	3.27812	2.71779	#N/A	2.34971	2.65253	2.27803	#N/A	0.0321311	0.00616316	0.0432495
	atpE	4.00204	2.87235	2.29136	1.86037	4.15445	3.27858	2.6662	2.44885	1.74284e-05	0.0264382	0.165817	0.364956
	atpC	5.2215	2.89473	2.09754	2.06899	5.27326	3.32316	2.48848	2.63898	4.45305e-18	0.0252379	0.165817	0.2453
	apaG__5prime	1.78699	2.95077	0.604243	0.902867	4.85275	5.89713	4.10736	4.3087	0.000422081	2.20088e-21	0.656407	0.371872
	rplI__5prime	1.21111	2.96496	0.7158	0.695829	3.75587	5.2554	3.5287	3.51508	0.294273	8.51251e-14	0.684948	0.732462
	rsmH__3prime	3.7645	2.98311	#N/A	0.717992	5.15249	4.42919	#N/A	2.69391	3.44594e-18	8.08391e-08	#N/A	0.774183
	yebK	-0.968492	-1.46079	-1.28697	-1.06685	5.79006	5.64248	5.73005	5.77096	0.0138034	6.07667e-05	0.00263389	0.00476387
	tusC__5prime	1.25997	3.02032	0.604496	0.779616	4.10851	5.50068	3.70564	3.78014	0.226016	2.4103e-11	0.734938	0.672202
	cpxR	-1.82927	-2.70503	-1.31081	-0.901568	6.90879	6.77296	7.078	7.19683	1.29748e-15	4.33743e-31	7.15985e-12	1.29125e-05
	ycbC	-2.41362	-1.95662	-1.58684	-1.18964	5.02791	5.10931	5.22805	5.31337	7.07148e-08	3.08879e-06	0.000322407	0.0071447
	aspS__5prime	2.7633	3.08269	#N/A	2.45626	2.36454	2.77663	#N/A	2.26347	0.00344041	0.00635948	#N/A	0.061571
	cyoD__5prime	4.01988	3.13325	2.91038	3.00789	3.31822	2.77573	2.3731	2.68301	0.00773863	0.191134	0.17648	0.246614
	truD	-1.37198	-1.2295	-1.69386	-1.36356	7.27391	7.30418	7.21816	7.28179	9.88935e-10	6.29565e-08	1.78854e-15	1.19717e-09
	envZ	-1.49593	-2.46537	-2.11333	-1.42963	7.18114	7.00758	7.0863	7.23207	2.20398e-13	3.9222e-32	7.56969e-22	1.64706e-13
	mrcB	-2.65404	-2.91608	-2.25577	-2.13525	6.45961	6.47845	6.5755	6.60254	5.96311e-23	1.09625e-28	5.24644e-20	2.23536e-18
	551462_551488__3prime	2.41346	3.18194	0.764453	0.772396	4.6279	5.33792	3.44306	3.46313	6.1131e-06	3.90032e-14	0.639256	0.699862
	iscX__5prime	3.48356	3.19596	3.29595	2.67268	3.30555	3.13417	3.18888	2.68248	7.21146e-05	0.00286564	0.000476052	0.0331559
	dctA__3prime	2.44457	3.19954	2.03248	1.74019	5.38717	6.08382	5.07477	4.88002	1.14367e-10	5.38862e-25	6.01499e-06	0.000425994
	minC	-2.62958	-2.65622	-2.35622	-1.59438	6.82617	6.81915	6.90434	7.03546	7.86417e-23	1.72017e-29	3.26954e-21	3.57018e-10
	rsxC__5prime	#N/A	3.20533	#N/A	#N/A	#N/A	2.44813	#N/A	#N/A	#N/A	0.00602437	#N/A	#N/A
	pnp__3prime	1.31902	3.23053	1.05354	0.205006	4.46642	6.10449	4.37724	3.84661	0.224169	1.76786e-11	0.388329	0.949168
	1960578_1960641__5prime	#N/A	3.29834	4.47962	3.52066	#N/A	1.70591	2.10177	1.92969	#N/A	0.00653953	2.34194e-05	0.00304183
	truB__5prime	2.76313	3.29949	2.0799	2.22361	3.10986	3.65365	2.57781	2.7396	0.00327503	0.00010477	0.104374	0.108931
	ftsX	-2.20628	-3.23315	-2.38854	-1.75025	6.16507	6.05364	6.17284	6.29764	3.02774e-15	1.07906e-26	3.80956e-19	1.48748e-10
	tatC	-1.28659	-2.57495	-2.40193	-1.90535	6.68546	6.43686	6.48733	6.56846	2.45598e-06	4.40684e-23	7.56969e-22	1.32345e-13
	mraZ__5prime	5.35192	3.38403	0.0939288	-0.192517	8.56252	6.7639	4.28024	4.16175	2.16408e-145	1.99728e-30	0.967638	0.932658
	proQ__3prime	1.63147	3.48014	2.48134	1.39534	3.50666	5.05616	4.20897	3.34636	0.115094	2.91301e-15	0.000515455	0.326522
	rpsL__5prime	#N/A	3.48149	#N/A	1.24937	#N/A	3.70467	#N/A	1.87719	#N/A	0.000369249	#N/A	0.604621
	yheO__3prime	1.62063	3.49353	1.38235	#N/A	3.02742	4.75023	2.90659	#N/A	0.313698	4.11008e-07	0.499953	#N/A
	rpmF__5prime	#N/A	3.49992	#N/A	#N/A	#N/A	2.37839	#N/A	#N/A	#N/A	0.00272427	#N/A	#N/A
	39150_39232__5prime	#N/A	3.51009	4.31238	#N/A	#N/A	2.07878	2.17643	#N/A	#N/A	0.00433737	3.9502e-05	#N/A
	yciK__5prime	1.8621	3.52109	0.762505	0.408835	4.18924	5.60936	3.44358	3.19888	0.0329378	1.65699e-12	0.695529	0.896302
	minD	-2.82462	-2.37795	-2.50019	-1.53698	6.44495	6.50517	6.518	6.69631	6.33829e-16	3.31132e-12	3.88584e-12	8.90131e-06
	sohB__5prime	1.8621	3.53852	0.762505	0.408835	4.18924	5.62538	3.44358	3.19888	0.0329378	1.04959e-12	0.695529	0.896302
	ompC	-1.65035	-3.00834	-2.51579	-1.39439	6.93328	6.71759	6.80886	7.02375	2.46561e-13	4.61954e-23	8.17384e-31	1.76824e-11
	tusB__5prime	1.85001	3.56034	0.96689	1.19495	3.54165	5.1826	2.98381	3.22114	0.331211	8.35647e-05	0.723941	0.670545
	tusC__3prime	1.86608	3.56919	1.54813	1.33655	2.71895	4.38928	2.58701	2.521	0.0747471	8.9765e-10	0.245799	0.490887
	yibN	-1.74246	-2.64512	-2.56808	-0.873298	5.90866	5.7514	5.79205	6.17876	7.21203e-09	6.90154e-16	2.6653e-16	0.0174833
	ssrA	#N/A	3.64576	2.11015	2.05092	#N/A	3.71524	2.33941	2.33288	#N/A	0.00490872	0.430731	0.382887
	rsmH__5prime	4.44451	3.69226	1.18103	0.785996	7.68549	6.99133	4.92979	4.64948	9.95098e-91	2.60932e-50	0.0433227	0.376699
	fimE	-2.958	-2.84102	-2.80245	-2.97327	10.9612	10.9505	11.0094	10.9499	5.23406e-77	7.07237e-65	6.56908e-80	6.77556e-85
	pdxA__3prime	2.68759	3.70631	1.87497	1.04311	4.14131	5.23561	3.55383	3.04259	0.000264765	2.65203e-18	0.0896697	0.59489
	bamD	4.23606	3.70815	#N/A	#N/A	2.31884	2.08717	#N/A	#N/A	0.000623271	0.0630504	#N/A	#N/A
	cysB	#N/A	3.7866	#N/A	#N/A	#N/A	3.61619	#N/A	#N/A	#N/A	0.00173968	#N/A	#N/A
	fucO__3prime	3.76226	3.81329	3.55615	3.80222	2.39262	2.38467	2.21123	2.38647	0.00700089	0.0543906	0.0355587	0.0584369
	ftsE	-2.55198	-4.07417	-2.95218	-2.07102	6.14151	6.00947	6.12251	6.25008	2.25093e-12	1.13111e-29	5.41444e-11	1.61201e-10
	ompR	-1.72573	-3.58972	-3.01219	-1.6764	5.57437	5.33606	5.41243	5.62836	8.96166e-07	1.26382e-20	2.69803e-14	1.91672e-06
	nudJ__3prime	#N/A	3.84852	#N/A	2.98423	#N/A	3.11625	#N/A	2.31701	#N/A	0.000311724	#N/A	0.0239727
	slt	0.429944	-2.85336	-3.36273	-1.6111	8.5244	7.4946	7.46475	7.72812	0.163143	6.56311e-40	9.54684e-67	3.95485e-19
	nudC__3prime	#N/A	3.93603	#N/A	4.14688	#N/A	1.76638	#N/A	1.9347	#N/A	0.0011965	#N/A	0.00040742
	murD__3prime	3.86489	3.9401	#N/A	1.40278	4.07073	4.36934	#N/A	2.22327	0.0158355	0.000168039	#N/A	0.607661
	ispD	-2.26031	-3.89696	-3.37284	-3.16561	4.79225	4.60714	4.68625	4.67948	1.35547e-05	9.21075e-13	4.06147e-09	5.88077e-07
	nuoK	6.62063	3.9613	#N/A	3.80952	4.00962	2.03222	#N/A	1.84662	1.11317e-12	0.0390177	#N/A	0.0411553
	ygdD__5prime	2.30157	4.00035	2.9259	2.64564	3.17418	4.71985	3.73649	3.49476	0.351202	0.000850049	0.197696	0.186887
	envC	-3.0519	-4.50551	-3.50737	-2.81905	5.7734	5.69765	5.76694	5.83264	4.25453e-15	1.8879e-34	3.76485e-23	2.60785e-18
	amiB__5prime	7.47156	4.03295	2.92581	2.99356	6.65007	3.24483	2.30299	2.33504	3.17783e-16	0.0393369	0.165713	0.240421
	nudB__5prime	8.31617	4.09319	#N/A	#N/A	7.19287	3.0099	#N/A	#N/A	3.39943e-24	0.033912	#N/A	#N/A
	lpxD__5prime	5.39452	4.11103	3.96201	3.56133	2.47124	2.38713	2.22179	1.86492	1.54653e-06	0.0260768	0.00980763	0.0757742
	fabD	#N/A	4.12169	#N/A	#N/A	#N/A	1.93781	#N/A	#N/A	#N/A	0.000609084	#N/A	#N/A
	ftsL__5prime	5.29552	4.15231	0.534707	0.00286056	8.39584	7.31203	4.41244	4.1049	2.45269e-72	2.84345e-30	0.693559	1
	mepS	-2.65687	-3.0486	-3.94878	-1.81294	4.51967	4.48836	4.43542	4.69585	2.40631e-05	1.92936e-07	5.74253e-11	0.00204955
	phoQ__3prime	#N/A	4.24347	#N/A	4.53673	#N/A	1.34957	#N/A	1.61208	#N/A	0.008853	#N/A	0.00315774
	ldtE__3prime	5.87001	4.27735	#N/A	#N/A	4.15495	2.61524	#N/A	#N/A	4.50918e-08	0.0196399	#N/A	#N/A
	ldcA	-3.85881	-4.73685	-4.15517	-3.52881	4.85703	4.84978	4.89026	4.92563	7.34042e-14	6.28189e-11	4.59057e-18	5.62337e-16
	rybB	#N/A	4.45847	#N/A	#N/A	#N/A	3.08859	#N/A	#N/A	#N/A	0.000171757	#N/A	#N/A
	trpB__3prime	#N/A	4.52167	#N/A	#N/A	#N/A	2.09324	#N/A	#N/A	#N/A	0.00733229	#N/A	#N/A
	138464_138485__3prime	#N/A	4.59132	#N/A	#N/A	#N/A	1.86748	#N/A	#N/A	#N/A	0.00538968	#N/A	#N/A
	htpX__5prime	#N/A	4.60286	4.88132	4.42494	#N/A	2.69575	2.59764	2.54261	#N/A	0.000206874	0.00026493	0.0002941
	prc__3prime	#N/A	4.60286	4.88132	4.42494	#N/A	2.69575	2.59764	2.54261	#N/A	0.000206892	0.00026493	0.0002941
	can	#N/A	4.65723	#N/A	#N/A	#N/A	1.92953	#N/A	#N/A	#N/A	0.00472154	#N/A	#N/A
	tolB	-3.94674	-5.21202	-4.91597	-2.90054	4.03523	4.05306	4.04604	4.21313	0.0271781	4.00226e-09	1.24652e-05	0.0013267
	lpoB	-5.52943	-5.15154	-5.96153	-3.15775	3.38345	3.48719	3.41971	3.6097	5.89467e-07	8.83222e-08	1.62486e-07	0.000213259
	prfB__3prime	5.22708	4.83301	#N/A	#N/A	2.31051	1.88256	#N/A	#N/A	2.79868e-06	0.00212349	#N/A	#N/A
	efp	4.57874	4.96936	#N/A	3.66272	2.65255	3.47701	#N/A	2.21259	0.00016366	0.00172032	#N/A	0.0878814
	tusD__3prime	3.52155	5.10307	3.13527	2.48685	2.87831	4.61885	2.56342	2.22716	0.034802	5.12054e-08	0.12865	0.204766
	rpsA	11.1886	5.155	#N/A	#N/A	3.41818	2.30832	#N/A	#N/A	2.57304e-15	1.10832e-05	#N/A	#N/A
	ynfM__5prime	#N/A	5.22626	#N/A	5.87287	#N/A	1.3103	#N/A	1.81606	#N/A	0.000320193	#N/A	1.62187e-05
	2749315_2771345__5prime	#N/A	5.25974	#N/A	#N/A	#N/A	1.34251	#N/A	#N/A	#N/A	0.000284099	#N/A	#N/A
	fabG__5prime	#N/A	5.42637	#N/A	#N/A	#N/A	1.89102	#N/A	#N/A	#N/A	0.000213705	#N/A	#N/A
	yrdD__3prime	#N/A	5.58836	#N/A	5.54552	#N/A	1.65463	#N/A	1.5029	#N/A	0.000116611	#N/A	5.62763e-05
	4049830_4049915__3prime	6.32732	5.7538	3.8392	3.1592	5.97364	5.44718	3.56803	3.01715	2.76227e-10	2.55115e-10	0.034809	0.0530461
	murE__5prime	10.1614	6.24162	#N/A	#N/A	2.4069	2.28596	#N/A	#N/A	1.25597e-11	6.64156e-06	#N/A	#N/A
	nusA__5prime	#N/A	9.85683	#N/A	#N/A	#N/A	1.29618	#N/A	#N/A	#N/A	1.21548e-07	#N/A	#N/A
	ybeZ__3prime	#N/A	10.1158	#N/A	#N/A	#N/A	1.54814	#N/A	#N/A	#N/A	4.66819e-08	#N/A	#N/A
	era	#N/A	10.2888	#N/A	#N/A	#N/A	1.7167	#N/A	#N/A	#N/A	1.99776e-08	#N/A	#N/A
	murG__5prime	#N/A	10.7463	#N/A	#N/A	#N/A	2.16564	#N/A	#N/A	#N/A	2.39823e-09	#N/A	#N/A
	hldD__3prime	13.9687	10.8983	#N/A	#N/A	6.18668	2.31488	#N/A	#N/A	7.13228e-101	9.16526e-10	#N/A	#N/A
	atpB__3prime	11.2104	11.0214	#N/A	10.1448	3.43995	2.43654	#N/A	1.69093	7.32589e-16	3.18425e-10	#N/A	2.01351e-08
	waaF__3prime	6.00808	#N/A	#N/A	#N/A	4.84514	#N/A	#N/A	#N/A	2.29682e-25	#N/A	#N/A	#N/A
	ybcI__3prime	11.9095	#N/A	#N/A	#N/A	4.13352	#N/A	#N/A	#N/A	8.31521e-22	#N/A	#N/A	#N/A
	551462_551488__5prime	11.7779	#N/A	#N/A	#N/A	4.00284	#N/A	#N/A	#N/A	1.24782e-20	#N/A	#N/A	#N/A
	nuoJ__3prime	11.6155	#N/A	#N/A	#N/A	3.8415	#N/A	#N/A	#N/A	2.81698e-18	#N/A	#N/A	#N/A
	nadD	2.45735	#N/A	#N/A	#N/A	3.22476	#N/A	#N/A	#N/A	0.00988137	#N/A	#N/A	#N/A
	glnU__3prime	2.65708	#N/A	#N/A	#N/A	3.75868	#N/A	#N/A	#N/A	0.00226616	#N/A	#N/A	#N/A
	uof__3prime	10.5565	#N/A	#N/A	#N/A	2.79579	#N/A	#N/A	#N/A	8.89196e-12	#N/A	#N/A	#N/A
	atpD__3prime	11.1791	#N/A	#N/A	#N/A	3.40898	#N/A	#N/A	#N/A	1.19724e-15	#N/A	#N/A	#N/A
	cydA__3prime	10.7453	#N/A	#N/A	#N/A	2.98119	#N/A	#N/A	#N/A	3.92398e-13	#N/A	#N/A	#N/A
	ubiJ__5prime	5.23467	#N/A	#N/A	#N/A	4.75449	#N/A	#N/A	#N/A	8.51421e-14	#N/A	#N/A	#N/A
	metG__3prime	11.0704	#N/A	#N/A	#N/A	3.30026	#N/A	#N/A	#N/A	3.25817e-12	#N/A	#N/A	#N/A
	nuoL__5prime	6.50528	#N/A	#N/A	#N/A	3.89642	#N/A	#N/A	#N/A	1.37138e-11	#N/A	#N/A	#N/A
	sapB__3prime	9.95287	#N/A	#N/A	#N/A	2.20297	#N/A	#N/A	#N/A	4.81455e-11	#N/A	#N/A	#N/A
	dcd	4.99894	#N/A	#N/A	#N/A	2.94303	#N/A	#N/A	#N/A	5.79005e-08	#N/A	#N/A	#N/A
	ispB	5.38917	#N/A	#N/A	#N/A	4.17435	#N/A	#N/A	#N/A	9.43053e-07	#N/A	#N/A	#N/A
	sucB__5prime	4.83435	#N/A	#N/A	#N/A	3.07426	#N/A	#N/A	#N/A	4.90261e-08	#N/A	#N/A	#N/A
	lipA	7.98581	#N/A	#N/A	#N/A	4.54515	#N/A	#N/A	#N/A	2.1392e-23	#N/A	#N/A	#N/A
	240615_240750__5prime	5.68085	#N/A	#N/A	#N/A	3.89811	#N/A	#N/A	#N/A	1.25622e-07	#N/A	#N/A	#N/A
	ubiX__3prime	3.99538	#N/A	#N/A	#N/A	3.35471	#N/A	#N/A	#N/A	0.00871526	#N/A	#N/A	#N/A
	purF__3prime	10.2526	#N/A	#N/A	#N/A	2.49627	#N/A	#N/A	#N/A	7.14624e-12	#N/A	#N/A	#N/A
	iscU__5prime	3.68216	#N/A	#N/A	3.49489	2.24863	#N/A	#N/A	2.01296	0.00773316	#N/A	#N/A	0.0944381
	metU	4.32408	#N/A	#N/A	#N/A	3.21472	#N/A	#N/A	#N/A	8.93482e-06	#N/A	#N/A	#N/A
	glnV__5prime	4.62095	#N/A	#N/A	#N/A	3.49581	#N/A	#N/A	#N/A	9.74159e-07	#N/A	#N/A	#N/A
	btuF__5prime	3.79505	#N/A	#N/A	#N/A	3.38815	#N/A	#N/A	#N/A	9.9482e-05	#N/A	#N/A	#N/A
	atpI__3prime	3.96614	#N/A	#N/A	#N/A	3.51949	#N/A	#N/A	#N/A	0.00016845	#N/A	#N/A	#N/A
	ptsI	3.61398	#N/A	#N/A	#N/A	4.11699	#N/A	#N/A	#N/A	7.59783e-07	#N/A	#N/A	#N/A
	atpF__3prime	10.2096	#N/A	#N/A	#N/A	2.45276	#N/A	#N/A	#N/A	3.06541e-11	#N/A	#N/A	#N/A
	atpE__3prime	10.3089	#N/A	#N/A	#N/A	2.55025	#N/A	#N/A	#N/A	1.59202e-11	#N/A	#N/A	#N/A
	hemE	3.21535	#N/A	#N/A	#N/A	2.86831	#N/A	#N/A	#N/A	0.00167495	#N/A	#N/A	#N/A
	yjeT__3prime	4.07255	#N/A	#N/A	#N/A	2.81168	#N/A	#N/A	#N/A	0.0034931	#N/A	#N/A	#N/A
	ppa	9.98563	#N/A	#N/A	#N/A	2.23535	#N/A	#N/A	#N/A	4.52418e-11	#N/A	#N/A	#N/A
	eutB__5prime	#N/A	#N/A	9.93732	#N/A	#N/A	#N/A	2.02431	#N/A	#N/A	#N/A	1.21245e-09	#N/A
	topB__5prime	#N/A	#N/A	#N/A	5.94384	#N/A	#N/A	#N/A	1.88427	#N/A	#N/A	#N/A	1.25231e-05
	dusB__5prime	#N/A	#N/A	#N/A	9.84151	#N/A	#N/A	#N/A	1.39613	#N/A	#N/A	#N/A	5.13812e-08
